# Supplementary material for: ssMutPA: single-sample mutation-based pathway analysis approach for cancer precision medicine
Source: Gigascience. 2024 Dec 20;13:giae105. doi: 10.1093/gigascience/giae105 (PMC11659979; doi:10.1093/gigascience/giae105)
Supplement: giae105_Supplemental_Files [file giae105_supplemental_files.zip]

Archive with 3 entries (3 files):
- He Y et al Supplement material.pdf
- Table S1-3_Supplementary Material.xlsx
- Table S4_Supplementary Material.xlsx
