# Supplementary material for: ssMutPA: single-sample mutation-based pathway analysis approach for cancer precision medicine
Source: Gigascience. 2024 Dec 20;13:giae105. doi: 10.1093/gigascience/giae105 (PMC11659979; doi:10.1093/gigascience/giae105)
Supplement: giae105_Supplemental_Files [file giae105_supplemental_files.zip › Table S1-3_Supplementary Material.xlsx]

## Sheet: Supplementary Table S1
Supplementary Table S1. The information of all the cohorts we used in this study.
Data	Database	Number of Samples	Sources
Somatic Mutation Data	GDC-TCGA	9390 Samples	https://portal.gdc.cancer.gov/projects
Liu cohort	cBioPortal	105 Samples	https://www.cbioportal.org/study/summary?id=mel_dfci_2019
Snyder cohort	cBioPortal	44 Samples	https://www.cbioportal.org/study/summary?id=skcm_mskcc_2014
Wang cohort	cBioPortal	97 Samples	https://www.cbioportal.org/study/summary?id=gbm_cptac_2021
Varn cohort	cBioPortal	240 Samples	https://www.cbioportal.org/study/summary?id=difg_glass

## Sheet: Supplementary Table S2
Supplementary Table S2. Detailed information on 33 cancer types in the TCGA database.
Cancer Type	Abbreviation	No. of primary samples	No. of pathways(protective)	No. of pathways(risk)
Adrenocortical Carcinoma	ACC	91	0	12
Bladder Urothelial Carcinoma	BLCA	403	15	16
Breast Invasive Carcinoma	BRCA	961	13	8
Cervical Squamous Cell Carcinoma and Endocervical Adenocarcinoma	CESC	275	4	4
Cholangiocarcinoma	CHOL	46	2	28
Colon Adenocarcinoma	COAD	378	5	9
Lymphoid Neoplasm Diffuse Large B-cell Lymphoma	DLBC	36	2	2
Esophageal Carcinoma	ESCA	182	5	22
Glioblastoma Multiforme	GBM	385	6	6
Head and Neck Squamous Cell Carcinoma	HNSC	505	2	5
Kidney Chromophobe	KICH	65	9	5
Kidney Renal Clear Cell Carcinoma	KIRC	331	11	9
Kidney Renal Papillary Cell Carcinoma	KIRP	278	3	4
Acute Myeloid Leukemia	LAML	109	1	16
Lower Grade Glioma	LGG	497	30	123
Liver Hepatocellular Carcinoma	LIHC	355	9	6
Lung Adenocarcinoma	LUAD	496	2	3
Lung Squamous Cell Carcinoma	LUSC	481	3	19
Mesothelioma	MESO	77	10	1
Ovarian Serous Cystadenocarcinoma	OV	430	21	6
Pancreatic Adenocarcinoma	PAAD	145	5	40
Pheochromocytoma and Paraganglioma	PCPG	173	14	11
Prostate Adenocarcinoma	PRAD	470	1	12
Rectum Adenocarcinoma	READ	129	0	47
Sarcoma	SARC	233	7	9
Skin Cutaneous Melanoma	SKCM	99	11	8
Stomach Adenocarcinoma	STAD	402	17	18
Testicular Germ Cell Tumors	TGCT	124	1	8
Thyroid Carcinoma	THCA	477	40	5
Thymoma	THYM	97	1	9
Uterine Corpus Endometrial Carcinoma	UCEC	525	12	83
Uterine Carcinosarcoma	UCS	55	4	9
Uveal Melanoma	UVM	80	5	18

## Sheet: Supplementary Table S3
Supplementary Table S3. The accession identifiers for all samples.
GDC-TCGA cohorts		Liu cohort		Synder cohort		Wang cohort		Varn cohort
Sample_ID	Cancer Type	Sample_ID	PRIMARY_TYPE	Sample_ID	PRIMARY_TYPE	Sample_ID	PRIMARY_TYPE	Sample_ID	PRIMARY_TYPE
TCGA-OR-A5J6-01A	ACC	Sample105	SKCM	CR6126	SKCM	C3L-00104	Gloima	GLSS-19-0266	Gloima
TCGA-OR-A5LF-01A	ACC	Sample33	SKCM	CR9306	SKCM	C3L-00365	Gloima	GLSS-19-0267	Gloima
TCGA-OR-A5LM-01A	ACC	Sample169	SKCM	NR9521	SKCM	C3L-00674	Gloima	GLSS-19-0268	Gloima
TCGA-OR-A5LH-01A	ACC	Sample185	SKCM	NR4631	SKCM	C3L-00677	Gloima	GLSS-19-0269	Gloima
TCGA-OR-A5K2-01A	ACC	Sample110	SKCM	CR04885	SKCM	C3L-01040	Gloima	GLSS-19-0271	Gloima
TCGA-OR-A5J4-01A	ACC	Sample181	SKCM	LSD4744	SKCM	C3L-01043	Gloima	GLSS-19-0272	Gloima
TCGA-OR-A5K4-01A	ACC	Sample96	SKCM	NR2137	SKCM	C3L-01045	Gloima	GLSS-19-0273	Gloima
TCGA-OR-A5KB-01A	ACC	Sample20	SKCM	CR9699	SKCM	C3L-01046	Gloima	GLSS-19-0274	Gloima
TCGA-PK-A5HC-01A	ACC	Sample165	SKCM	CR0095	SKCM	C3L-01048	Gloima	GLSS-19-0278	Gloima
TCGA-OR-A5L9-01A	ACC	Sample184	SKCM	LSDNR9298	SKCM	C3L-01049	Gloima	GLSS-19-0279	Gloima
TCGA-OR-A5JR-01A	ACC	Sample61	SKCM	CRNR2472	SKCM	C3L-01061	Gloima	GLSS-19-0280	Gloima
TCGA-P6-A5OG-01A	ACC	Sample32	SKCM	CR22640	SKCM	C3L-01142	Gloima	GLSS-AT-00P1	Gloima
TCGA-OR-A5JK-01A	ACC	Sample117	SKCM	NR8815	SKCM	C3L-01146	Gloima	GLSS-AT-00P2	Gloima
TCGA-OR-A5L3-01A	ACC	Sample49	SKCM	NR4810	SKCM	C3L-01149	Gloima	GLSS-AT-00P3	Gloima
TCGA-OR-A5L2-01A	ACC	Sample193	SKCM	SD0346	SKCM	C3L-01154	Gloima	GLSS-AT-00P4	Gloima
TCGA-OR-A5JL-01A	ACC	Sample25	SKCM	LSD2057	SKCM	C3L-01155	Gloima	GLSS-AT-00P5	Gloima
TCGA-OR-A5KT-01A	ACC	Sample168	SKCM	PR03803	SKCM	C3L-01156	Gloima	GLSS-AT-00P6	Gloima
TCGA-OR-A5K1-01A	ACC	Sample142	SKCM	CR06670	SKCM	C3L-01157	Gloima	GLSS-AT-00P7	Gloima
TCGA-OR-A5JS-01A	ACC	Sample18	SKCM	NR6721	SKCM	C3L-01327	Gloima	GLSS-AT-GP01	Gloima
TCGA-OR-A5LN-01A	ACC	Sample134	SKCM	CR7623	SKCM	C3L-01834	Gloima	GLSS-CU-P003	Gloima
TCGA-OR-A5JV-01A	ACC	Sample170	SKCM	LSD0167	SKCM	C3L-01887	Gloima	GLSS-CU-P021	Gloima
TCGA-OR-A5J8-01A	ACC	Sample135	SKCM	SD5038	SKCM	C3L-02041	Gloima	GLSS-CU-P024	Gloima
TCGA-OR-A5KS-01A	ACC	Sample38	SKCM	CR1509	SKCM	C3L-02465	Gloima	GLSS-CU-P046	Gloima
TCGA-OR-A5K8-01A	ACC	Sample112	SKCM	LSD3484	SKCM	C3L-02504	Gloima	GLSS-CU-P053	Gloima
TCGA-OR-A5KQ-01A	ACC	Sample146	SKCM	SD1494	SKCM	C3L-02542	Gloima	GLSS-CU-P055	Gloima
TCGA-OR-A5JP-01A	ACC	Sample40	SKCM	CR6161	SKCM	C3L-02642	Gloima	GLSS-CU-P069	Gloima
TCGA-OR-A5K9-01A	ACC	Sample182	SKCM	SD5934	SKCM	C3L-02704	Gloima	GLSS-CU-P071	Gloima
TCGA-OR-A5LE-01A	ACC	Sample172	SKCM	LSD4691	SKCM	C3L-02705	Gloima	GLSS-CU-P101	Gloima
TCGA-OR-A5LG-01A	ACC	Sample116	SKCM	NR9449	SKCM	C3L-02707	Gloima	GLSS-CU-P102	Gloima
TCGA-OR-A5J3-01A	ACC	Sample179	SKCM	CR3665	SKCM	C3L-02708	Gloima	GLSS-CU-R001	Gloima
TCGA-OR-A5L6-01A	ACC	Sample78	SKCM	NR9445	SKCM	C3L-02900	Gloima	GLSS-CU-R002	Gloima
TCGA-PA-A5YG-01A	ACC	Sample31	SKCM	NR4045	SKCM	C3L-02955	Gloima	GLSS-CU-R003	Gloima
TCGA-OR-A5JW-01A	ACC	Sample62	SKCM	PR12117	SKCM	C3L-02970	Gloima	GLSS-CU-R004	Gloima
TCGA-OR-A5JF-01A	ACC	Sample143	SKCM	NR3549	SKCM	C3L-02984	Gloima	GLSS-CU-R005	Gloima
TCGA-PK-A5HA-01A	ACC	Sample183	SKCM	SD2056	SKCM	C3L-03260	Gloima	GLSS-CU-R006	Gloima
TCGA-OR-A5LA-01A	ACC	Sample6	SKCM	LSDNR3086	SKCM	C3L-03266	Gloima	GLSS-CU-R007	Gloima
TCGA-OR-A5LO-01A	ACC	Sample150	SKCM	SD6336	SKCM	C3L-03387	Gloima	GLSS-CU-R008	Gloima
TCGA-OR-A5J7-01A	ACC	Sample42	SKCM	NR9765	SKCM	C3L-03390	Gloima	GLSS-CU-R009	Gloima
TCGA-OR-A5KX-01A	ACC	Sample94	SKCM	NR5784	SKCM	C3L-03392	Gloima	GLSS-CU-R010	Gloima
TCGA-OR-A5K3-01A	ACC	Sample30	SKCM	NR9341	SKCM	C3L-03400	Gloima	GLSS-CU-R011	Gloima
TCGA-PK-A5HB-01A	ACC	Sample149	SKCM	NR3156	SKCM	C3L-03405	Gloima	GLSS-CU-R012	Gloima
TCGA-OR-A5J2-01A	ACC	Sample107	SKCM	NR6689	SKCM	C3L-03407	Gloima	GLSS-CU-R013	Gloima
TCGA-OR-A5K6-01A	ACC	Sample106	SKCM	NR8727	SKCM	C3L-03681	Gloima	GLSS-CU-R014	Gloima
TCGA-OR-A5JG-01A	ACC	Sample10	SKCM	NR6842	SKCM	C3L-03727	Gloima	GLSS-CU-R015	Gloima
TCGA-OR-A5KU-01A	ACC	Sample158	SKCM			C3L-03728	Gloima	GLSS-CU-R016	Gloima
TCGA-OR-A5KZ-01A	ACC	Sample206	SKCM			C3L-03744	Gloima	GLSS-CU-R017	Gloima
TCGA-OR-A5L8-01A	ACC	Sample79	SKCM			C3L-03748	Gloima	GLSS-CU-R018	Gloima
TCGA-OR-A5JO-01A	ACC	Sample118	SKCM			C3L-03968	Gloima	GLSS-CU-R019	Gloima
TCGA-OR-A5JB-01A	ACC	Sample23	SKCM			C3L-04084	Gloima	GLSS-DF-0002	Gloima
TCGA-OR-A5K5-01A	ACC	Sample34	SKCM			C3N-00661	Gloima	GLSS-DF-0003	Gloima
TCGA-OR-A5JX-01A	ACC	Sample9	SKCM			C3N-00662	Gloima	GLSS-DF-0006	Gloima
TCGA-OR-A5JY-01A	ACC	Sample99	SKCM			C3N-00663	Gloima	GLSS-DF-0007	Gloima
TCGA-OR-A5J9-01A	ACC	Sample46	SKCM			C3N-00665	Gloima	GLSS-DF-0010	Gloima
TCGA-OR-A5LR-01A	ACC	Sample56	SKCM			C3N-01192	Gloima	GLSS-DF-0012	Gloima
TCGA-OR-A5JD-01A	ACC	Sample27	SKCM			C3N-01196	Gloima	GLSS-DF-0013	Gloima
TCGA-OR-A5LP-01A	ACC	Sample58	SKCM			C3N-01334	Gloima	GLSS-DF-0014	Gloima
TCGA-OR-A5JA-01A	ACC	Sample191	SKCM			C3N-01364	Gloima	GLSS-HF-1DDC	Gloima
TCGA-OR-A5KO-01A	ACC	Sample195	SKCM			C3N-01366	Gloima	GLSS-HF-4B46	Gloima
TCGA-OR-A5LJ-01A	ACC	Sample197	SKCM			C3N-01368	Gloima	GLSS-HF-4D9A	Gloima
TCGA-OR-A5L1-01A	ACC	Sample73	SKCM			C3N-01505	Gloima	GLSS-HF-4F0A	Gloima
TCGA-OR-A5LT-01A	ACC	Sample144	SKCM			C3N-01515	Gloima	GLSS-HF-7CAC	Gloima
TCGA-OR-A5LC-01A	ACC	Sample166	SKCM			C3N-01517	Gloima	GLSS-HF-8FCD	Gloima
TCGA-OR-A5JC-01A	ACC	Sample36	SKCM			C3N-01518	Gloima	GLSS-HF-9A7A	Gloima
TCGA-OR-A5JT-01A	ACC	Sample205	SKCM			C3N-01798	Gloima	GLSS-HF-50F3	Gloima
TCGA-OR-A5LB-01A	ACC	Sample15	SKCM			C3N-01814	Gloima	GLSS-HF-57AE	Gloima
TCGA-PK-A5H9-01A	ACC	Sample120	SKCM			C3N-01815	Gloima	GLSS-HF-2548	Gloima
TCGA-OR-A5KP-01A	ACC	Sample39	SKCM			C3N-01816	Gloima	GLSS-HF-2829	Gloima
TCGA-OR-A5JH-01A	ACC	Sample155	SKCM			C3N-01818	Gloima	GLSS-HF-2869	Gloima
TCGA-OR-A5LD-01A	ACC	Sample47	SKCM			C3N-01851	Gloima	GLSS-HF-2919	Gloima
TCGA-OU-A5PI-01A	ACC	Sample43	SKCM			C3N-01852	Gloima	GLSS-HF-2934	Gloima
TCGA-OR-A5L4-01A	ACC	Sample154	SKCM			C3N-01856	Gloima	GLSS-HF-3016	Gloima
TCGA-OR-A5LL-01A	ACC	Sample148	SKCM			C3N-01857	Gloima	GLSS-HF-3050	Gloima
TCGA-OR-A5KY-01A	ACC	Sample192	SKCM			C3N-02181	Gloima	GLSS-HF-3081	Gloima
TCGA-OR-A5K0-01A	ACC	Sample141	SKCM			C3N-02183	Gloima	GLSS-HF-3118	Gloima
TCGA-OR-A5JU-01A	ACC	Sample45	SKCM			C3N-02185	Gloima	GLSS-HF-3162	Gloima
TCGA-OR-A5KV-01A	ACC	Sample86	SKCM			C3N-02186	Gloima	GLSS-HF-6504	Gloima
TCGA-P6-A5OF-01A	ACC	Sample83	SKCM			C3N-02188	Gloima	GLSS-HF-6658	Gloima
TCGA-OR-A5LI-01A	ACC	Sample13	SKCM			C3N-02190	Gloima	GLSS-HF-B972	Gloima
TCGA-OR-A5JE-01A	ACC	Sample17	SKCM			C3N-02255	Gloima	GLSS-HF-BCDE	Gloima
TCGA-OR-A5J5-01A	ACC	Sample125	SKCM			C3N-02256	Gloima	GLSS-HF-DE05	Gloima
TCGA-OR-A5JQ-01A	ACC	Sample187	SKCM			C3N-02769	Gloima	GLSS-HF-DF35	Gloima
TCGA-OR-A5LK-01A	ACC	Sample35	SKCM			C3N-02770	Gloima	GLSS-HF-EE74	Gloima
TCGA-OR-A5KW-01A	ACC	Sample60	SKCM			C3N-02782	Gloima	GLSS-HK-0001	Gloima
TCGA-OR-A5JZ-01A	ACC	Sample156	SKCM			C3N-02783	Gloima	GLSS-HK-0002	Gloima
TCGA-OR-A5JI-01A	ACC	Sample77	SKCM			C3N-02784	Gloima	GLSS-HK-0003	Gloima
TCGA-OR-A5J1-01A	ACC	Sample136	SKCM			C3N-02785	Gloima	GLSS-HK-0004	Gloima
TCGA-PK-A5H8-01A	ACC	Sample133	SKCM			C3N-02786	Gloima	GLSS-HK-0005	Gloima
TCGA-OR-A5LS-01A	ACC	Sample11	SKCM			C3N-02788	Gloima	GLSS-JX-0006	Gloima
TCGA-OR-A5JJ-01A	ACC	Sample131	SKCM			C3N-03070	Gloima	GLSS-LU-0B10	Gloima
TCGA-OR-A5L5-01A	ACC	Sample54	SKCM			C3N-03088	Gloima	GLSS-LU-0B12	Gloima
TCGA-OR-A5JM-01A	ACC	Sample157	SKCM			C3N-03180	Gloima	GLSS-LU-0B13	Gloima
TCGA-E7-A4IJ-01A	BLCA	Sample173	SKCM			C3N-03182	Gloima	GLSS-LU-00A1	Gloima
TCGA-DK-AA77-01A	BLCA	Sample145	SKCM			C3N-03183	Gloima	GLSS-LU-00C1	Gloima
TCGA-GC-A3OO-01A	BLCA	Sample41	SKCM			C3N-03184	Gloima	GLSS-LU-00C2	Gloima
TCGA-DK-A1AA-01A	BLCA	Sample8	SKCM			C3N-03186	Gloima	GLSS-LU-00C4	Gloima
TCGA-CF-A9FM-01A	BLCA	Sample4	SKCM			C3N-03188	Gloima	GLSS-LU-00C7	Gloima
TCGA-DK-A2HX-01A	BLCA	Sample51	SKCM			C3N-03473	Gloima	GLSS-MD-0001	Gloima
TCGA-FD-A6TA-01A	BLCA	Sample55	SKCM					GLSS-MD-0005	Gloima
TCGA-CF-A47Y-01A	BLCA	Sample200	SKCM					GLSS-MD-0006	Gloima
TCGA-XF-AAMY-01A	BLCA	Sample140	SKCM					GLSS-MD-0007	Gloima
TCGA-YC-A8S6-01A	BLCA	Sample180	SKCM					GLSS-MD-0009	Gloima
TCGA-ZF-AA4N-01A	BLCA	Sample121	SKCM					GLSS-MD-0012	Gloima
TCGA-K4-A54R-01A	BLCA	Sample72	SKCM					GLSS-MD-0014	Gloima
TCGA-G2-A3IE-01A	BLCA	Sample59	SKCM					GLSS-MD-0020	Gloima
TCGA-BL-A0C8-01A	BLCA	Sample132	SKCM					GLSS-MD-0021	Gloima
TCGA-K4-A5RI-01A	BLCA							GLSS-MD-0022	Gloima
TCGA-DK-A6B0-01A	BLCA							GLSS-MD-0023	Gloima
TCGA-FD-A6TG-01A	BLCA							GLSS-MD-0025	Gloima
TCGA-XF-AAMG-01A	BLCA							GLSS-MD-0026	Gloima
TCGA-DK-A1AG-01A	BLCA							GLSS-MD-0027	Gloima
TCGA-G2-A2EO-01A	BLCA							GLSS-MD-0030	Gloima
TCGA-GD-A76B-01A	BLCA							GLSS-MD-0031	Gloima
TCGA-E7-A8O7-01A	BLCA							GLSS-MD-0032	Gloima
TCGA-ZF-A9RG-01A	BLCA							GLSS-MD-0035	Gloima
TCGA-XF-AAMJ-01A	BLCA							GLSS-MD-0036	Gloima
TCGA-FD-A3B3-01A	BLCA							GLSS-MD-0038	Gloima
TCGA-UY-A8OD-01A	BLCA							GLSS-MD-0041	Gloima
TCGA-XF-A9SX-01A	BLCA							GLSS-MD-0042	Gloima
TCGA-GV-A40E-01A	BLCA							GLSS-MD-0043	Gloima
TCGA-ZF-AA5H-01A	BLCA							GLSS-MD-0044	Gloima
TCGA-FD-A3B7-01A	BLCA							GLSS-MD-0045	Gloima
TCGA-CF-A3MG-01A	BLCA							GLSS-MD-0046	Gloima
TCGA-4Z-AA84-01A	BLCA							GLSS-MD-0047	Gloima
TCGA-FD-A6TD-01A	BLCA							GLSS-MD-0048	Gloima
TCGA-CF-A47V-01A	BLCA							GLSS-MD-0049	Gloima
TCGA-DK-A2I1-01A	BLCA							GLSS-MD-0082	Gloima
TCGA-DK-AA6W-01A	BLCA							GLSS-MD-0086	Gloima
TCGA-FJ-A3ZE-01A	BLCA							GLSS-MD-0088	Gloima
TCGA-BT-A0S7-01A	BLCA							GLSS-MD-0089	Gloima
TCGA-FD-A6TI-01A	BLCA							GLSS-MD-0090	Gloima
TCGA-XF-A9SI-01A	BLCA							GLSS-MD-0091	Gloima
TCGA-ZF-AA58-01A	BLCA							GLSS-MD-0092	Gloima
TCGA-E5-A4TZ-01A	BLCA							GLSS-MD-0093	Gloima
TCGA-DK-AA6T-01A	BLCA							GLSS-MD-0094	Gloima
TCGA-ZF-A9RM-01A	BLCA							GLSS-MD-0097	Gloima
TCGA-DK-A3IT-01A	BLCA							GLSS-MD-0112	Gloima
TCGA-E7-A5KF-01A	BLCA							GLSS-MD-LP01	Gloima
TCGA-GU-A766-01A	BLCA							GLSS-MD-LP02	Gloima
TCGA-5N-A9KM-01A	BLCA							GLSS-MD-LP04	Gloima
TCGA-DK-AA6S-01A	BLCA							GLSS-MD-LP10	Gloima
TCGA-G2-A3VY-01A	BLCA							GLSS-MG-0001	Gloima
TCGA-DK-A3IN-01A	BLCA							GLSS-MG-0002	Gloima
TCGA-KQ-A41Q-01A	BLCA							GLSS-MG-0003	Gloima
TCGA-XF-A8HH-01A	BLCA							GLSS-MG-0005	Gloima
TCGA-2F-A9KR-01A	BLCA							GLSS-MG-0006	Gloima
TCGA-FD-A62P-01A	BLCA							GLSS-MG-0007	Gloima
TCGA-CF-A9FL-01A	BLCA							GLSS-MG-0009	Gloima
TCGA-GC-A3YS-01A	BLCA							GLSS-MG-0010	Gloima
TCGA-XF-A9SZ-01A	BLCA							GLSS-MG-0011	Gloima
TCGA-BL-A5ZZ-01A	BLCA							GLSS-MG-0015	Gloima
TCGA-ZF-A9RN-01A	BLCA							GLSS-NS-0001	Gloima
TCGA-ZF-A9R9-01A	BLCA							GLSS-SF-0001	Gloima
TCGA-DK-AA74-01A	BLCA							GLSS-SF-0002	Gloima
TCGA-FD-A5C1-01A	BLCA							GLSS-SF-0004	Gloima
TCGA-CF-A47X-01A	BLCA							GLSS-SF-0005	Gloima
TCGA-ZF-A9RE-01A	BLCA							GLSS-SF-0006	Gloima
TCGA-E7-A97P-01A	BLCA							GLSS-SF-0007	Gloima
TCGA-XF-AAME-01A	BLCA							GLSS-SF-0008	Gloima
TCGA-4Z-AA7Q-01A	BLCA							GLSS-SF-0009	Gloima
TCGA-UY-A9PD-01A	BLCA							GLSS-SF-0010	Gloima
TCGA-DK-A1A7-01A	BLCA							GLSS-SF-0011	Gloima
TCGA-XF-A9T4-01A	BLCA							GLSS-SF-0012	Gloima
TCGA-DK-AA76-01A	BLCA							GLSS-SF-0013	Gloima
TCGA-XF-A9SJ-01A	BLCA							GLSS-SF-0015	Gloima
TCGA-XF-AAN1-01A	BLCA							GLSS-SF-0016	Gloima
TCGA-GC-A4ZW-01A	BLCA							GLSS-SF-0017	Gloima
TCGA-R3-A69X-01A	BLCA							GLSS-SF-0018	Gloima
TCGA-DK-A3IL-01A	BLCA							GLSS-SF-0020	Gloima
TCGA-H4-A2HQ-01A	BLCA							GLSS-SF-0021	Gloima
TCGA-FD-A43U-01A	BLCA							GLSS-SF-0024	Gloima
TCGA-K4-AAQO-01A	BLCA							GLSS-SF-0025	Gloima
TCGA-E7-A7PW-01A	BLCA							GLSS-SF-0026	Gloima
TCGA-XF-A9T8-01A	BLCA							GLSS-SF-0027	Gloima
TCGA-4Z-AA83-01A	BLCA							GLSS-SF-0028	Gloima
TCGA-ZF-A9RF-01A	BLCA							GLSS-SF-0029	Gloima
TCGA-XF-AAMR-01A	BLCA							GLSS-SF-0032	Gloima
TCGA-PQ-A6FI-01A	BLCA							GLSS-SF-0039	Gloima
TCGA-DK-A1AD-01A	BLCA							GLSS-SF-0058	Gloima
TCGA-XF-AAMZ-01A	BLCA							GLSS-SF-0060	Gloima
TCGA-FD-A6TK-01A	BLCA							GLSS-SF-0065	Gloima
TCGA-4Z-AA87-01A	BLCA							GLSS-SF-0069	Gloima
TCGA-FD-A6TF-01A	BLCA							GLSS-SF-0131	Gloima
TCGA-FD-A6TE-01A	BLCA							GLSS-SF-0157	Gloima
TCGA-GV-A6ZA-01A	BLCA							GLSS-SF-0159	Gloima
TCGA-SY-A9G5-01A	BLCA							GLSS-SF-0161	Gloima
TCGA-XF-A9T5-01A	BLCA							GLSS-SF-0163	Gloima
TCGA-CU-A0YR-01A	BLCA							GLSS-SF-0170	Gloima
TCGA-FD-A3SQ-01A	BLCA							GLSS-SF-0334	Gloima
TCGA-UY-A9PB-01A	BLCA							GLSS-SF-0338	Gloima
TCGA-FJ-A3Z9-01A	BLCA							GLSS-SF-0339	Gloima
TCGA-CF-A47T-01A	BLCA							GLSS-SM-R056	Gloima
TCGA-C4-A0F7-01A	BLCA							GLSS-SM-R057	Gloima
TCGA-S5-AA26-01A	BLCA							GLSS-SM-R058	Gloima
TCGA-K4-A5RJ-01A	BLCA							GLSS-SM-R060	Gloima
TCGA-BT-A2LB-01A	BLCA							GLSS-SM-R061	Gloima
TCGA-GU-A764-01A	BLCA							GLSS-SM-R062	Gloima
TCGA-4Z-AA86-01A	BLCA							GLSS-SM-R063	Gloima
TCGA-XF-A9T6-01A	BLCA							GLSS-SM-R064	Gloima
TCGA-GU-AATQ-01A	BLCA							GLSS-SM-R065	Gloima
TCGA-BT-A20V-01A	BLCA							GLSS-SM-R066	Gloima
TCGA-KQ-A41N-01A	BLCA							GLSS-SM-R067	Gloima
TCGA-UY-A9PA-01A	BLCA							GLSS-SM-R068	Gloima
TCGA-XF-AAN3-01A	BLCA							GLSS-SM-R070	Gloima
TCGA-E7-A6ME-01A	BLCA							GLSS-SM-R071	Gloima
TCGA-XF-A9SH-01A	BLCA							GLSS-SM-R072	Gloima
TCGA-2F-A9KP-01A	BLCA							GLSS-SM-R075	Gloima
TCGA-ZF-A9R3-01A	BLCA							GLSS-SM-R095	Gloima
TCGA-GU-A762-01A	BLCA							GLSS-SM-R096	Gloima
TCGA-BT-A20W-01A	BLCA							GLSS-SM-R097	Gloima
TCGA-4Z-AA81-01A	BLCA							GLSS-SM-R099	Gloima
TCGA-GV-A3QH-01A	BLCA							GLSS-SM-R100	Gloima
TCGA-BT-A42C-01A	BLCA							GLSS-SM-R101	Gloima
TCGA-XF-A9ST-01A	BLCA							GLSS-SM-R103	Gloima
TCGA-K4-A6MB-01A	BLCA							GLSS-SM-R104	Gloima
TCGA-CF-A9FF-01A	BLCA							GLSS-SM-R106	Gloima
TCGA-UY-A78L-01A	BLCA							GLSS-SM-R107	Gloima
TCGA-4Z-AA82-01A	BLCA							GLSS-SM-R108	Gloima
TCGA-DK-A3IK-01A	BLCA							GLSS-SM-R109	Gloima
TCGA-GV-A3QK-01B	BLCA							GLSS-SM-R110	Gloima
TCGA-UY-A78P-01A	BLCA							GLSS-SN-0001	Gloima
TCGA-DK-A1AF-01A	BLCA							GLSS-SN-0002	Gloima
TCGA-FJ-A3ZF-01A	BLCA							GLSS-SN-0003	Gloima
TCGA-GU-A42P-01A	BLCA							GLSS-SN-0004	Gloima
TCGA-K4-A4AB-01B	BLCA							GLSS-SN-0006	Gloima
TCGA-YC-A89H-01A	BLCA							GLSS-SN-0008	Gloima
TCGA-XF-A9T0-01A	BLCA							GLSS-SN-0009	Gloima
TCGA-ZF-AA4U-01A	BLCA							GLSS-SN-0010	Gloima
TCGA-GU-A763-01A	BLCA							GLSS-SN-0013	Gloima
TCGA-DK-AA6U-01A	BLCA							GLSS-SN-0015	Gloima
TCGA-YC-A9TC-01A	BLCA							GLSS-SN-0016	Gloima
TCGA-BT-A20T-01A	BLCA							GLSS-SN-0017	Gloima
TCGA-GD-A3OS-01A	BLCA							GLSS-SU-0001	Gloima
TCGA-BT-A20Q-01A	BLCA							GLSS-SU-0002	Gloima
TCGA-FD-A5BU-01A	BLCA							GLSS-SU-0003	Gloima
TCGA-XF-A9SP-01A	BLCA							GLSS-SU-0004	Gloima
TCGA-XF-A8HF-01A	BLCA							GLSS-SU-0005	Gloima
TCGA-FD-A3N5-01A	BLCA							GLSS-SU-0007	Gloima
TCGA-XF-A9SG-01A	BLCA							GLSS-SU-0202	Gloima
TCGA-CF-A3MH-01A	BLCA							GLSS-SU-0239	Gloima
TCGA-FD-A5BY-01A	BLCA							GLSS-SU-0270	Gloima
TCGA-E7-A7XN-01A	BLCA
TCGA-ZF-A9R4-01A	BLCA
TCGA-HQ-A2OE-01A	BLCA
TCGA-GD-A3OP-01A	BLCA
TCGA-E5-A2PC-01A	BLCA
TCGA-HQ-A2OF-01A	BLCA
TCGA-FD-A3B5-01A	BLCA
TCGA-FD-A43N-01A	BLCA
TCGA-XF-AAMT-01A	BLCA
TCGA-DK-A6B2-01A	BLCA
TCGA-XF-AAN7-01A	BLCA
TCGA-KQ-A41O-01A	BLCA
TCGA-DK-AA6Q-01A	BLCA
TCGA-BL-A3JM-01A	BLCA
TCGA-BT-A2LD-01A	BLCA
TCGA-BT-A42E-01A	BLCA
TCGA-BT-A20R-01A	BLCA
TCGA-ZF-A9R7-01A	BLCA
TCGA-BL-A13J-01A	BLCA
TCGA-GU-A42R-01A	BLCA
TCGA-DK-AA6M-01A	BLCA
TCGA-ZF-A9R2-01A	BLCA
TCGA-DK-A3X2-01A	BLCA
TCGA-ZF-AA4T-01A	BLCA
TCGA-GV-A3JZ-01A	BLCA
TCGA-2F-A9KQ-01A	BLCA
TCGA-CF-A27C-01A	BLCA
TCGA-DK-AA6P-01A	BLCA
TCGA-FD-A5BZ-01A	BLCA
TCGA-DK-A3WX-01A	BLCA
TCGA-FD-A3SM-01A	BLCA
TCGA-YF-AA3L-01A	BLCA
TCGA-CU-A0YN-01A	BLCA
TCGA-FD-A6TH-01A	BLCA
TCGA-BT-A3PH-01A	BLCA
TCGA-4Z-AA7R-01A	BLCA
TCGA-BT-A20O-01A	BLCA
TCGA-DK-AA6X-01A	BLCA
TCGA-FD-A62N-01A	BLCA
TCGA-XF-A9SW-01A	BLCA
TCGA-CU-A72E-01A	BLCA
TCGA-FD-A6TC-01A	BLCA
TCGA-BT-A42F-01A	BLCA
TCGA-GD-A2C5-01A	BLCA
TCGA-GV-A3JV-01A	BLCA
TCGA-G2-A3IB-01A	BLCA
TCGA-K4-A3WV-01A	BLCA
TCGA-ZF-AA52-01A	BLCA
TCGA-XF-AAMX-01A	BLCA
TCGA-UY-A9PF-01A	BLCA
TCGA-GC-A3WC-01A	BLCA
TCGA-XF-A8HI-01A	BLCA
TCGA-XF-A9SV-01A	BLCA
TCGA-HQ-A5NE-01A	BLCA
TCGA-GU-A767-01A	BLCA
TCGA-CU-A5W6-01A	BLCA
TCGA-ZF-AA54-01A	BLCA
TCGA-XF-A9SM-01A	BLCA
TCGA-E7-A7DU-01A	BLCA
TCGA-G2-AA3C-01A	BLCA
TCGA-HQ-A5ND-01A	BLCA
TCGA-XF-A9T2-01A	BLCA
TCGA-UY-A78M-01A	BLCA
TCGA-K4-A4AC-01A	BLCA
TCGA-FD-A43X-01A	BLCA
TCGA-C4-A0F1-01A	BLCA
TCGA-UY-A9PH-01A	BLCA
TCGA-FD-A3B6-01A	BLCA
TCGA-CF-A47S-01A	BLCA
TCGA-CF-A3MI-01A	BLCA
TCGA-XF-AAML-01A	BLCA
TCGA-H4-A2HO-01A	BLCA
TCGA-GV-A3QF-01A	BLCA
TCGA-DK-AA75-01A	BLCA
TCGA-GD-A3OQ-01A	BLCA
TCGA-GC-A3BM-01A	BLCA
TCGA-DK-A1A3-01A	BLCA
TCGA-XF-A8HB-01A	BLCA
TCGA-CF-A5U8-01A	BLCA
TCGA-KQ-A41S-01A	BLCA
TCGA-ZF-AA4R-01A	BLCA
TCGA-DK-A6AW-01A	BLCA
TCGA-DK-A3IU-01A	BLCA
TCGA-LT-A8JT-01A	BLCA
TCGA-K4-A3WS-01A	BLCA
TCGA-FD-A43Y-01A	BLCA
TCGA-FD-A3SN-01A	BLCA
TCGA-ZF-AA5N-01A	BLCA
TCGA-5N-A9KI-01A	BLCA
TCGA-BT-A20U-01A	BLCA
TCGA-XF-A8HD-01A	BLCA
TCGA-FD-A3SJ-01A	BLCA
TCGA-FT-A3EE-01A	BLCA
TCGA-ZF-AA5P-01A	BLCA
TCGA-S5-A6DX-01A	BLCA
TCGA-DK-AA71-01A	BLCA
TCGA-BT-A20P-01A	BLCA
TCGA-CF-A3MF-01A	BLCA
TCGA-ZF-AA56-01A	BLCA
TCGA-BT-A0YX-01A	BLCA
TCGA-DK-A1AB-01A	BLCA
TCGA-LT-A5Z6-01A	BLCA
TCGA-DK-A3WW-01A	BLCA
TCGA-K4-A83P-01A	BLCA
TCGA-FD-A5BV-01A	BLCA
TCGA-4Z-AA80-01A	BLCA
TCGA-4Z-AA7M-01A	BLCA
TCGA-ZF-AA53-01A	BLCA
TCGA-G2-A2EF-01A	BLCA
TCGA-GC-A3I6-01A	BLCA
TCGA-GD-A6C6-01A	BLCA
TCGA-FT-A61P-01A	BLCA
TCGA-DK-A6B6-01A	BLCA
TCGA-DK-A3IQ-01A	BLCA
TCGA-FD-A5C0-01A	BLCA
TCGA-GU-AATO-01A	BLCA
TCGA-XF-AAN5-01A	BLCA
TCGA-DK-A2I2-01A	BLCA
TCGA-XF-AAMQ-01A	BLCA
TCGA-G2-A2ES-01A	BLCA
TCGA-GV-A40G-01A	BLCA
TCGA-FD-A5BX-01A	BLCA
TCGA-FD-A5BR-01A	BLCA
TCGA-CF-A1HS-01A	BLCA
TCGA-XF-A8HE-01A	BLCA
TCGA-DK-A1A6-01A	BLCA
TCGA-CF-A8HY-01A	BLCA
TCGA-DK-AA6R-01A	BLCA
TCGA-ZF-A9RL-01A	BLCA
TCGA-DK-A3IS-01A	BLCA
TCGA-XF-AAN2-01A	BLCA
TCGA-BT-A2LA-01A	BLCA
TCGA-FD-A6TB-01A	BLCA
TCGA-FJ-A871-01A	BLCA
TCGA-FD-A3SP-01A	BLCA
TCGA-FD-A3B4-01A	BLCA
TCGA-XF-AAN4-01A	BLCA
TCGA-CU-A0YO-01A	BLCA
TCGA-E7-A4XJ-01A	BLCA
TCGA-E7-A97Q-01A	BLCA
TCGA-MV-A51V-01A	BLCA
TCGA-KQ-A41P-01A	BLCA
TCGA-XF-A9SK-01A	BLCA
TCGA-UY-A8OB-01A	BLCA
TCGA-ZF-AA51-01A	BLCA
TCGA-BT-A42B-01A	BLCA
TCGA-UY-A78O-01A	BLCA
TCGA-CU-A3YL-01A	BLCA
TCGA-LC-A66R-01A	BLCA
TCGA-FD-A3SL-01A	BLCA
TCGA-FD-A5BS-01A	BLCA
TCGA-K4-A3WU-01B	BLCA
TCGA-4Z-AA7S-01A	BLCA
TCGA-E7-A541-01A	BLCA
TCGA-ZF-A9RD-01A	BLCA
TCGA-4Z-AA7W-01A	BLCA
TCGA-4Z-AA89-01A	BLCA
TCGA-FJ-A3Z7-01A	BLCA
TCGA-GU-A42Q-01A	BLCA
TCGA-DK-A3IM-01A	BLCA
TCGA-E7-A8O8-01A	BLCA
TCGA-E7-A6MF-01A	BLCA
TCGA-GU-AATP-01A	BLCA
TCGA-XF-A8HG-01A	BLCA
TCGA-CF-A8HX-01A	BLCA
TCGA-GC-A3RB-01A	BLCA
TCGA-CU-A3KJ-01A	BLCA
TCGA-BT-A3PK-01A	BLCA
TCGA-E7-A6MD-01A	BLCA
TCGA-4Z-AA7O-01A	BLCA
TCGA-ZF-AA4V-01A	BLCA
TCGA-E7-A519-01A	BLCA
TCGA-YF-AA3M-01A	BLCA
TCGA-XF-AAMH-01A	BLCA
TCGA-CF-A7I0-01A	BLCA
TCGA-FD-A5BT-01A	BLCA
TCGA-DK-A2I6-01A	BLCA
TCGA-ZF-A9RC-01A	BLCA
TCGA-E7-A5KE-01A	BLCA
TCGA-E7-A3X6-01A	BLCA
TCGA-FD-A62O-01A	BLCA
TCGA-GC-A3RC-01A	BLCA
TCGA-C4-A0EZ-01A	BLCA
TCGA-ZF-A9R5-01A	BLCA
TCGA-C4-A0F0-01A	BLCA
TCGA-CU-A3QU-01A	BLCA
TCGA-FD-A3SS-01A	BLCA
TCGA-CF-A47W-01A	BLCA
TCGA-DK-A2I4-01A	BLCA
TCGA-FD-A3NA-01A	BLCA
TCGA-DK-A3IV-01A	BLCA
TCGA-G2-A2EL-01A	BLCA
TCGA-DK-A1AE-01A	BLCA
TCGA-FD-A43P-01A	BLCA
TCGA-2F-A9KW-01A	BLCA
TCGA-ZF-AA4W-01A	BLCA
TCGA-CF-A1HR-01A	BLCA
TCGA-GV-A3JX-01A	BLCA
TCGA-GC-A3RD-01A	BLCA
TCGA-K4-A6FZ-01A	BLCA
TCGA-DK-AA6L-01A	BLCA
TCGA-C4-A0F6-01A	BLCA
TCGA-G2-A2EC-01A	BLCA
TCGA-FD-A62S-01A	BLCA
TCGA-XF-A9SY-01A	BLCA
TCGA-XF-AAMF-01A	BLCA
TCGA-XF-AAN0-01A	BLCA
TCGA-BT-A20X-01A	BLCA
TCGA-SY-A9G0-01A	BLCA
TCGA-G2-A2EJ-01A	BLCA
TCGA-E7-A3Y1-01A	BLCA
TCGA-BT-A3PJ-01A	BLCA
TCGA-XF-A9SU-01A	BLCA
TCGA-BT-A20N-01A	BLCA
TCGA-E7-A677-01A	BLCA
TCGA-XF-AAMW-01A	BLCA
TCGA-CF-A5UA-01A	BLCA
TCGA-KQ-A41R-01A	BLCA
TCGA-G2-AA3B-01A	BLCA
TCGA-DK-A1AC-01A	BLCA
TCGA-G2-A2EK-01A	BLCA
TCGA-DK-A6B1-01A	BLCA
TCGA-E7-A7DV-01A	BLCA
TCGA-4Z-AA7Y-01A	BLCA
TCGA-E7-A85H-01A	BLCA
TCGA-2F-A9KT-01A	BLCA
TCGA-G2-AA3F-01A	BLCA
TCGA-2F-A9KO-01A	BLCA
TCGA-DK-A6AV-01A	BLCA
TCGA-BL-A13I-01A	BLCA
TCGA-E7-A678-01A	BLCA
TCGA-DK-A3WY-01A	BLCA
TCGA-FD-A3N6-01A	BLCA
TCGA-ZF-A9R0-01A	BLCA
TCGA-DK-A6B5-01A	BLCA
TCGA-ZF-AA4X-01A	BLCA
TCGA-UY-A78K-01A	BLCA
TCGA-FD-A3SO-01A	BLCA
TCGA-E5-A4U1-01A	BLCA
TCGA-UY-A78N-01A	BLCA
TCGA-DK-A1A5-01A	BLCA
TCGA-GV-A3QI-01A	BLCA
TCGA-XF-A9SL-01A	BLCA
TCGA-DK-A3X1-01A	BLCA
TCGA-BT-A20J-01A	BLCA
TCGA-FD-A3SR-01A	BLCA
TCGA-G2-AA3D-01A	BLCA
TCGA-ZF-A9R1-01A	BLCA
TCGA-K4-A5RH-01A	BLCA
TCGA-PQ-A6FN-01A	BLCA
TCGA-XF-A9T3-01A	BLCA
TCGA-XF-A8HC-01A	BLCA
TCGA-GV-A3JW-01A	BLCA
TCGA-UY-A9PE-01A	BLCA
TCGA-A2-A3Y0-01A	BRCA
TCGA-E9-A22G-01A	BRCA
TCGA-S3-AA12-01A	BRCA
TCGA-OL-A6VO-01A	BRCA
TCGA-E2-A15S-01A	BRCA
TCGA-AR-A1AP-01A	BRCA
TCGA-BH-A0AW-01A	BRCA
TCGA-AO-A12A-01A	BRCA
TCGA-S3-A6ZH-01A	BRCA
TCGA-E2-A1LG-01A	BRCA
TCGA-A2-A04U-01A	BRCA
TCGA-AR-A1AS-01A	BRCA
TCGA-D8-A1JP-01A	BRCA
TCGA-LD-A74U-01A	BRCA
TCGA-D8-A1XZ-01A	BRCA
TCGA-A2-A0ER-01A	BRCA
TCGA-E9-A1RC-01A	BRCA
TCGA-B6-A409-01A	BRCA
TCGA-OL-A5S0-01A	BRCA
TCGA-BH-A208-01A	BRCA
TCGA-LL-A5YP-01A	BRCA
TCGA-A2-A0YK-01A	BRCA
TCGA-E9-A1N3-01A	BRCA
TCGA-E9-A1N5-01A	BRCA
TCGA-AN-A0XP-01A	BRCA
TCGA-GM-A2DB-01A	BRCA
TCGA-OL-A6VQ-01A	BRCA
TCGA-E9-A1NH-01A	BRCA
TCGA-E2-A1L7-01A	BRCA
TCGA-E9-A228-01A	BRCA
TCGA-AR-A1AX-01A	BRCA
TCGA-EW-A6S9-01A	BRCA
TCGA-E2-A1L9-01A	BRCA
TCGA-BH-A0E2-01A	BRCA
TCGA-BH-A0E0-01A	BRCA
TCGA-BH-A0RX-01A	BRCA
TCGA-BH-A0B4-01A	BRCA
TCGA-AC-A2BK-01A	BRCA
TCGA-A2-A1FX-01A	BRCA
TCGA-A7-A56D-01A	BRCA
TCGA-E2-A1BD-01A	BRCA
TCGA-AN-A046-01A	BRCA
TCGA-BH-A18T-01A	BRCA
TCGA-BH-A0BG-01A	BRCA
TCGA-A2-A0D0-01A	BRCA
TCGA-AR-A2LH-01A	BRCA
TCGA-AC-A6IV-01A	BRCA
TCGA-B6-A0RI-01A	BRCA
TCGA-B6-A0RU-01A	BRCA
TCGA-E9-A1NE-01A	BRCA
TCGA-E2-A14P-01A	BRCA
TCGA-AR-A24O-01A	BRCA
TCGA-AN-A0AJ-01A	BRCA
TCGA-OL-A66K-01A	BRCA
TCGA-A2-A04W-01A	BRCA
TCGA-AN-A0FJ-01A	BRCA
TCGA-A1-A0SJ-01A	BRCA
TCGA-AO-A0JJ-01A	BRCA
TCGA-E2-A15C-01A	BRCA
TCGA-A2-A0T7-01A	BRCA
TCGA-A2-A0T3-01A	BRCA
TCGA-GM-A3XL-01A	BRCA
TCGA-B6-A0RM-01A	BRCA
TCGA-E9-A1ND-01A	BRCA
TCGA-AO-A0J7-01A	BRCA
TCGA-C8-A278-01A	BRCA
TCGA-AR-A1AO-01A	BRCA
TCGA-PE-A5DD-01A	BRCA
TCGA-AR-A1AN-01A	BRCA
TCGA-BH-A0HY-01A	BRCA
TCGA-E9-A54Y-01A	BRCA
TCGA-AO-A0JI-01A	BRCA
TCGA-A2-A04V-01A	BRCA
TCGA-A2-A1FZ-01A	BRCA
TCGA-AO-A1KP-01A	BRCA
TCGA-AN-A0FS-01A	BRCA
TCGA-OL-A5RU-01A	BRCA
TCGA-LL-A5YN-01A	BRCA
TCGA-A2-A04N-01A	BRCA
TCGA-BH-A18J-01A	BRCA
TCGA-A8-A09N-01A	BRCA
TCGA-AR-A1AL-01A	BRCA
TCGA-AR-A24Q-01A	BRCA
TCGA-E9-A5FL-01A	BRCA
TCGA-BH-A0GY-01A	BRCA
TCGA-AN-A0XN-01A	BRCA
TCGA-AO-A12H-01A	BRCA
TCGA-BH-A0AU-01A	BRCA
TCGA-AN-A0FN-01A	BRCA
TCGA-A7-A26G-01A	BRCA
TCGA-BH-A0C7-01B	BRCA
TCGA-C8-A27A-01A	BRCA
TCGA-E2-A159-01A	BRCA
TCGA-BH-A18V-01A	BRCA
TCGA-D8-A1JS-01A	BRCA
TCGA-B6-A0X0-01A	BRCA
TCGA-E2-A1IK-01A	BRCA
TCGA-A8-A07Z-01A	BRCA
TCGA-AC-A23C-01A	BRCA
TCGA-A8-A06O-01A	BRCA
TCGA-E2-A15R-01A	BRCA
TCGA-A7-A0CG-01A	BRCA
TCGA-A8-A09C-01A	BRCA
TCGA-A7-A2KD-01A	BRCA
TCGA-AR-A0TR-01A	BRCA
TCGA-OL-A66O-01A	BRCA
TCGA-OL-A66P-01A	BRCA
TCGA-C8-A9FZ-01A	BRCA
TCGA-BH-A1F8-01A	BRCA
TCGA-BH-A0HN-01A	BRCA
TCGA-A2-A0YM-01A	BRCA
TCGA-E2-A14V-01A	BRCA
TCGA-D8-A1JT-01A	BRCA
TCGA-BH-A0DK-01A	BRCA
TCGA-A2-A0EU-01A	BRCA
TCGA-E2-A1L6-01A	BRCA
TCGA-AC-A4ZE-01A	BRCA
TCGA-A2-A0YC-01A	BRCA
TCGA-BH-A0DP-01A	BRCA
TCGA-E2-A1IE-01A	BRCA
TCGA-E9-A1N8-01A	BRCA
TCGA-A8-A099-01A	BRCA
TCGA-A7-A0D9-01A	BRCA
TCGA-AR-A24H-01A	BRCA
TCGA-AQ-A54O-01A	BRCA
TCGA-XX-A89A-01A	BRCA
TCGA-E9-A226-01A	BRCA
TCGA-D8-A1XL-01A	BRCA
TCGA-A8-A08B-01A	BRCA
TCGA-EW-A1PH-01A	BRCA
TCGA-GM-A2DO-01A	BRCA
TCGA-AN-A0AT-01A	BRCA
TCGA-D8-A1Y1-01A	BRCA
TCGA-E2-A14W-01A	BRCA
TCGA-A2-A0T6-01A	BRCA
TCGA-A7-A26F-01A	BRCA
TCGA-A7-A6VX-01A	BRCA
TCGA-EW-A1IY-01A	BRCA
TCGA-AN-A049-01A	BRCA
TCGA-LD-A9QF-01A	BRCA
TCGA-D8-A1XR-01A	BRCA
TCGA-S3-AA15-01A	BRCA
TCGA-C8-A26Z-01A	BRCA
TCGA-E2-A576-01A	BRCA
TCGA-A8-A093-01A	BRCA
TCGA-C8-A26X-01A	BRCA
TCGA-OL-A66L-01A	BRCA
TCGA-E2-A1II-01A	BRCA
TCGA-B6-A0WZ-01A	BRCA
TCGA-A2-A0CR-01A	BRCA
TCGA-LL-A6FR-01A	BRCA
TCGA-B6-A0RH-01A	BRCA
TCGA-BH-A0EI-01A	BRCA
TCGA-A2-A0CX-01A	BRCA
TCGA-BH-A0HX-01A	BRCA
TCGA-BH-A0C0-01A	BRCA
TCGA-E2-A1LL-01A	BRCA
TCGA-A8-A09W-01A	BRCA
TCGA-GM-A4E0-01A	BRCA
TCGA-BH-A0B6-01A	BRCA
TCGA-AO-A0J6-01A	BRCA
TCGA-EW-A6SA-01A	BRCA
TCGA-EW-A1J2-01A	BRCA
TCGA-BH-A0EB-01A	BRCA
TCGA-GM-A3NW-01A	BRCA
TCGA-A7-A0CE-01A	BRCA
TCGA-EW-A1P8-01A	BRCA
TCGA-D8-A27N-01A	BRCA
TCGA-A8-A07B-01A	BRCA
TCGA-BH-A18P-01A	BRCA
TCGA-OL-A66J-01A	BRCA
TCGA-E9-A6HE-01A	BRCA
TCGA-BH-A1F6-01A	BRCA
TCGA-B6-A40C-01A	BRCA
TCGA-BH-A18L-01A	BRCA
TCGA-B6-A1KN-01A	BRCA
TCGA-A2-A0EO-01A	BRCA
TCGA-A8-A08Z-01A	BRCA
TCGA-AO-A0J3-01A	BRCA
TCGA-BH-A0GZ-01A	BRCA
TCGA-EW-A1OX-01A	BRCA
TCGA-C8-A130-01A	BRCA
TCGA-BH-A0HU-01A	BRCA
TCGA-EW-A1IW-01A	BRCA
TCGA-D8-A147-01A	BRCA
TCGA-A2-A0CT-01A	BRCA
TCGA-C8-A1HE-01A	BRCA
TCGA-B6-A0IB-01A	BRCA
TCGA-A8-A08O-01A	BRCA
TCGA-AR-A24Z-01A	BRCA
TCGA-LL-A9Q3-01A	BRCA
TCGA-E2-A1LS-01A	BRCA
TCGA-LL-A8F5-01A	BRCA
TCGA-E2-A152-01A	BRCA
TCGA-BH-A5J0-01A	BRCA
TCGA-BH-A8FY-01A	BRCA
TCGA-A7-A13E-01A	BRCA
TCGA-A2-A04Y-01A	BRCA
TCGA-C8-A1HF-01A	BRCA
TCGA-AC-A23E-01A	BRCA
TCGA-AN-A04C-01A	BRCA
TCGA-AN-A0FV-01A	BRCA
TCGA-B6-A0RP-01A	BRCA
TCGA-B6-A0WT-01A	BRCA
TCGA-A2-A0T0-01A	BRCA
TCGA-E9-A1R4-01A	BRCA
TCGA-BH-A42U-01A	BRCA
TCGA-A2-A1G0-01A	BRCA
TCGA-D8-A1JU-01A	BRCA
TCGA-BH-A0B5-01A	BRCA
TCGA-E2-A14N-01A	BRCA
TCGA-AR-A24L-01A	BRCA
TCGA-C8-A1HO-01A	BRCA
TCGA-AR-A2LE-01A	BRCA
TCGA-AR-A0TP-01A	BRCA
TCGA-E9-A1NA-01A	BRCA
TCGA-BH-A0BF-01A	BRCA
TCGA-A2-A0EN-01A	BRCA
TCGA-A1-A0SD-01A	BRCA
TCGA-C8-A12L-01A	BRCA
TCGA-D8-A1XS-01A	BRCA
TCGA-A2-A1FW-01A	BRCA
TCGA-PL-A8LZ-01A	BRCA
TCGA-C8-A12U-01A	BRCA
TCGA-AC-A2QH-01A	BRCA
TCGA-E9-A1N9-01A	BRCA
TCGA-E2-A15I-01A	BRCA
TCGA-D8-A140-01A	BRCA
TCGA-B6-A0RS-01A	BRCA
TCGA-AO-A0JF-01A	BRCA
TCGA-B6-A0RG-01A	BRCA
TCGA-D8-A1XJ-01A	BRCA
TCGA-AN-A0FT-01A	BRCA
TCGA-EW-A6SD-01A	BRCA
TCGA-A7-A4SC-01A	BRCA
TCGA-BH-A18N-01A	BRCA
TCGA-E2-A153-01A	BRCA
TCGA-A8-A08J-01A	BRCA
TCGA-AR-A24V-01A	BRCA
TCGA-E2-A1B5-01A	BRCA
TCGA-BH-A0B3-01A	BRCA
TCGA-AO-A12D-01A	BRCA
TCGA-E9-A3HO-01A	BRCA
TCGA-B6-A0RV-01A	BRCA
TCGA-C8-A26W-01A	BRCA
TCGA-BH-A0DE-01A	BRCA
TCGA-D8-A1XW-01A	BRCA
TCGA-AR-A0TX-01A	BRCA
TCGA-BH-A0C3-01A	BRCA
TCGA-EW-A423-01A	BRCA
TCGA-S3-AA17-01A	BRCA
TCGA-E9-A2JS-01A	BRCA
TCGA-D8-A1JC-01A	BRCA
TCGA-AR-A1AV-01A	BRCA
TCGA-XX-A899-01A	BRCA
TCGA-D8-A1JG-01B	BRCA
TCGA-AR-A2LL-01A	BRCA
TCGA-A8-A085-01A	BRCA
TCGA-E2-A15E-01A	BRCA
TCGA-A2-A0EM-01A	BRCA
TCGA-AN-A0FY-01A	BRCA
TCGA-BH-A0B8-01A	BRCA
TCGA-BH-A8FZ-01A	BRCA
TCGA-EW-A1P4-01A	BRCA
TCGA-C8-A1HJ-01A	BRCA
TCGA-BH-A1EW-01A	BRCA
TCGA-D8-A141-01A	BRCA
TCGA-C8-A27B-01A	BRCA
TCGA-C8-A134-01A	BRCA
TCGA-LD-A7W5-01A	BRCA
TCGA-AR-A24R-01A	BRCA
TCGA-A2-A04Q-01A	BRCA
TCGA-A8-A07U-01A	BRCA
TCGA-BH-A1EY-01A	BRCA
TCGA-AC-A5XS-01A	BRCA
TCGA-A1-A0SO-01A	BRCA
TCGA-AC-A2FF-01A	BRCA
TCGA-JL-A3YX-01A	BRCA
TCGA-A2-A0ST-01A	BRCA
TCGA-BH-A1ES-01A	BRCA
TCGA-C8-A274-01A	BRCA
TCGA-AR-A24T-01A	BRCA
TCGA-A8-A08T-01A	BRCA
TCGA-AR-A2LR-01A	BRCA
TCGA-E2-A15T-01A	BRCA
TCGA-C8-A275-01A	BRCA
TCGA-AO-A03O-01A	BRCA
TCGA-BH-A1EV-01A	BRCA
TCGA-BH-A18M-01A	BRCA
TCGA-AR-A1AJ-01A	BRCA
TCGA-A8-A08G-01A	BRCA
TCGA-EW-A1J1-01A	BRCA
TCGA-AQ-A04H-01B	BRCA
TCGA-A2-A0YG-01A	BRCA
TCGA-B6-A0I9-01A	BRCA
TCGA-GM-A2DL-01A	BRCA
TCGA-A8-A076-01A	BRCA
TCGA-A1-A0SE-01A	BRCA
TCGA-A2-A1G6-01A	BRCA
TCGA-BH-A0W7-01A	BRCA
TCGA-BH-A1FE-01A	BRCA
TCGA-AN-A0FD-01A	BRCA
TCGA-D8-A1XU-01A	BRCA
TCGA-A2-A25A-01A	BRCA
TCGA-AC-A3OD-01A	BRCA
TCGA-A1-A0SQ-01A	BRCA
TCGA-D8-A1XF-01A	BRCA
TCGA-AO-A124-01A	BRCA
TCGA-BH-A1F2-01A	BRCA
TCGA-BH-A0W5-01A	BRCA
TCGA-E9-A1R7-01A	BRCA
TCGA-E2-A1LH-01A	BRCA
TCGA-E2-A1B4-01A	BRCA
TCGA-E2-A574-01A	BRCA
TCGA-BH-A1ET-01A	BRCA
TCGA-3C-AALI-01A	BRCA
TCGA-BH-A1FN-01A	BRCA
TCGA-A8-A08X-01A	BRCA
TCGA-E2-A15P-01A	BRCA
TCGA-A8-A082-01A	BRCA
TCGA-D8-A1JM-01A	BRCA
TCGA-S3-AA10-01A	BRCA
TCGA-E2-A1IU-01A	BRCA
TCGA-D8-A1XQ-01A	BRCA
TCGA-LL-A5YL-01A	BRCA
TCGA-A8-A08L-01A	BRCA
TCGA-E9-A1RE-01A	BRCA
TCGA-C8-A135-01A	BRCA
TCGA-AN-A041-01A	BRCA
TCGA-BH-A1FG-01A	BRCA
TCGA-C8-A12O-01A	BRCA
TCGA-B6-A0X1-01A	BRCA
TCGA-A2-A0ES-01A	BRCA
TCGA-BH-A18Q-01A	BRCA
TCGA-AR-A24M-01A	BRCA
TCGA-BH-A28Q-01A	BRCA
TCGA-D8-A1JA-01A	BRCA
TCGA-BH-A0B0-01A	BRCA
TCGA-A2-A3KD-01A	BRCA
TCGA-D8-A13Z-01A	BRCA
TCGA-OL-A66I-01A	BRCA
TCGA-BH-A0BV-01A	BRCA
TCGA-D8-A27I-01A	BRCA
TCGA-5L-AAT1-01A	BRCA
TCGA-AR-A0U0-01A	BRCA
TCGA-AN-A0FZ-01A	BRCA
TCGA-AC-A8OQ-01A	BRCA
TCGA-E2-A570-01A	BRCA
TCGA-A8-A07W-01A	BRCA
TCGA-C8-A1HK-01A	BRCA
TCGA-AR-A5QN-01A	BRCA
TCGA-BH-A0BA-01A	BRCA
TCGA-EW-A6SB-01A	BRCA
TCGA-HN-A2NL-01A	BRCA
TCGA-AR-A1AU-01A	BRCA
TCGA-GM-A2DK-01A	BRCA
TCGA-AR-A1AW-01A	BRCA
TCGA-A8-A09M-01A	BRCA
TCGA-A8-A091-01A	BRCA
TCGA-BH-A203-01A	BRCA
TCGA-EW-A1IZ-01A	BRCA
TCGA-OL-A66H-01A	BRCA
TCGA-A2-A0SX-01A	BRCA
TCGA-AN-A0FX-01A	BRCA
TCGA-E2-A155-01A	BRCA
TCGA-D8-A27L-01A	BRCA
TCGA-A2-A0T2-01A	BRCA
TCGA-UL-AAZ6-01A	BRCA
TCGA-B6-A0RO-01A	BRCA
TCGA-E9-A22D-01A	BRCA
TCGA-C8-A12Y-01A	BRCA
TCGA-E9-A1R3-01A	BRCA
TCGA-AC-A3HN-01A	BRCA
TCGA-LL-A7SZ-01A	BRCA
TCGA-BH-A0B1-01A	BRCA
TCGA-4H-AAAK-01A	BRCA
TCGA-D8-A1JJ-01A	BRCA
TCGA-AO-A03P-01A	BRCA
TCGA-E9-A248-01A	BRCA
TCGA-OL-A5DA-01A	BRCA
TCGA-BH-A0AV-01A	BRCA
TCGA-B6-A0IA-01A	BRCA
TCGA-OL-A5D6-01A	BRCA
TCGA-AR-A1AI-01A	BRCA
TCGA-OL-A97C-01A	BRCA
TCGA-Z7-A8R6-01A	BRCA
TCGA-B6-A0WV-01A	BRCA
TCGA-E2-A15L-01A	BRCA
TCGA-OL-A5RX-01A	BRCA
TCGA-A8-A06P-01A	BRCA
TCGA-A2-A25C-01A	BRCA
TCGA-E9-A1R0-01A	BRCA
TCGA-E2-A15O-01A	BRCA
TCGA-EW-A1P6-01A	BRCA
TCGA-E9-A3QA-01A	BRCA
TCGA-LL-A73Z-01A	BRCA
TCGA-E2-A14Q-01A	BRCA
TCGA-AC-A5EH-01A	BRCA
TCGA-D8-A27M-01A	BRCA
TCGA-AR-A1AR-01A	BRCA
TCGA-D8-A1JF-01A	BRCA
TCGA-EW-A1PD-01A	BRCA
TCGA-BH-A1EU-01A	BRCA
TCGA-BH-A0HA-01A	BRCA
TCGA-BH-A0HL-01A	BRCA
TCGA-AO-A03V-01A	BRCA
TCGA-A8-A07P-01A	BRCA
TCGA-E2-A14T-01A	BRCA
TCGA-BH-A0BD-01A	BRCA
TCGA-BH-A0DV-01A	BRCA
TCGA-BH-A0BM-01A	BRCA
TCGA-AR-A1AT-01A	BRCA
TCGA-D8-A1J8-01A	BRCA
TCGA-A2-A25E-01A	BRCA
TCGA-A2-A0SV-01A	BRCA
TCGA-A8-A08F-01A	BRCA
TCGA-AR-A2LK-01A	BRCA
TCGA-GM-A2DF-01A	BRCA
TCGA-OL-A5D8-01A	BRCA
TCGA-A2-A0CP-01A	BRCA
TCGA-A8-A075-01A	BRCA
TCGA-AO-A0JE-01A	BRCA
TCGA-A2-A259-01A	BRCA
TCGA-UU-A93S-01A	BRCA
TCGA-E2-A15G-01A	BRCA
TCGA-E9-A22E-01A	BRCA
TCGA-A8-A092-01A	BRCA
TCGA-E2-A14O-01A	BRCA
TCGA-D8-A1XA-01A	BRCA
TCGA-A8-A09B-01A	BRCA
TCGA-E9-A5UO-01A	BRCA
TCGA-C8-A1HI-01A	BRCA
TCGA-BH-A0B7-01A	BRCA
TCGA-S3-A6ZG-01A	BRCA
TCGA-A1-A0SN-01A	BRCA
TCGA-BH-A6R9-01A	BRCA
TCGA-AN-A0XO-01A	BRCA
TCGA-AR-A0TU-01A	BRCA
TCGA-D8-A143-01A	BRCA
TCGA-BH-A0HO-01A	BRCA
TCGA-HN-A2OB-01A	BRCA
TCGA-LL-A740-01A	BRCA
TCGA-BH-A0BO-01A	BRCA
TCGA-AR-A1AY-01A	BRCA
TCGA-A7-A0CJ-01A	BRCA
TCGA-WT-AB44-01A	BRCA
TCGA-D8-A27P-01A	BRCA
TCGA-D8-A1J9-01A	BRCA
TCGA-AN-A0XV-01A	BRCA
TCGA-A7-A0DA-01A	BRCA
TCGA-A2-A3XX-01A	BRCA
TCGA-E9-A24A-01A	BRCA
TCGA-B6-A0I6-01A	BRCA
TCGA-A2-A1G1-01A	BRCA
TCGA-EW-A1P7-01A	BRCA
TCGA-E2-A56Z-01A	BRCA
TCGA-AR-A0U1-01A	BRCA
TCGA-BH-A1FU-01A	BRCA
TCGA-A7-A4SD-01A	BRCA
TCGA-E9-A1NF-01A	BRCA
TCGA-A8-A09D-01A	BRCA
TCGA-E2-A14X-01A	BRCA
TCGA-AO-A1KS-01A	BRCA
TCGA-A7-A4SE-01A	BRCA
TCGA-BH-A0H7-01A	BRCA
TCGA-E2-A1LK-01A	BRCA
TCGA-A8-A0A1-01A	BRCA
TCGA-AN-A0XT-01A	BRCA
TCGA-A2-A1G4-01A	BRCA
TCGA-AO-A0J8-01A	BRCA
TCGA-AR-A0TW-01A	BRCA
TCGA-C8-A12Z-01A	BRCA
TCGA-E2-A1B1-01A	BRCA
TCGA-AO-A0JD-01A	BRCA
TCGA-AR-A0TQ-01A	BRCA
TCGA-BH-A0H9-01A	BRCA
TCGA-A2-A0EX-01A	BRCA
TCGA-EW-A1OZ-01A	BRCA
TCGA-AO-A03R-01A	BRCA
TCGA-5T-A9QA-01A	BRCA
TCGA-A8-A07F-01A	BRCA
TCGA-AC-A2B8-01A	BRCA
TCGA-AO-A0JA-01A	BRCA
TCGA-E9-A1NC-01A	BRCA
TCGA-BH-A18H-01A	BRCA
TCGA-D8-A1JE-01A	BRCA
TCGA-A2-A0CK-01A	BRCA
TCGA-AC-A6IW-01A	BRCA
TCGA-D8-A27K-01A	BRCA
TCGA-A2-A0YL-01A	BRCA
TCGA-C8-A12Q-01A	BRCA
TCGA-B6-A0X5-01A	BRCA
TCGA-LD-A7W6-01A	BRCA
TCGA-A2-A0T4-01A	BRCA
TCGA-AC-A3YJ-01A	BRCA
TCGA-E2-A14Y-01A	BRCA
TCGA-BH-A0DO-01B	BRCA
TCGA-BH-A2L8-01A	BRCA
TCGA-A8-A08P-01A	BRCA
TCGA-A2-A0CW-01A	BRCA
TCGA-BH-A0DH-01A	BRCA
TCGA-E2-A15J-01A	BRCA
TCGA-AR-A0TV-01A	BRCA
TCGA-BH-A18S-01A	BRCA
TCGA-C8-A131-01A	BRCA
TCGA-B6-A1KF-01A	BRCA
TCGA-AN-A0XS-01A	BRCA
TCGA-B6-A0IK-01A	BRCA
TCGA-AN-A0XR-01A	BRCA
TCGA-A8-A07G-01A	BRCA
TCGA-BH-A0B9-01A	BRCA
TCGA-AO-A0J2-01A	BRCA
TCGA-E2-A156-01A	BRCA
TCGA-A8-A0A7-01A	BRCA
TCGA-A7-A13F-01A	BRCA
TCGA-E2-A1B6-01A	BRCA
TCGA-OL-A5RV-01A	BRCA
TCGA-AQ-A0Y5-01A	BRCA
TCGA-A2-A0D2-01A	BRCA
TCGA-EW-A2FS-01A	BRCA
TCGA-E2-A14R-01A	BRCA
TCGA-AR-A1AK-01A	BRCA
TCGA-BH-A0W4-01A	BRCA
TCGA-E2-A1AZ-01A	BRCA
TCGA-AN-A0AR-01A	BRCA
TCGA-E2-A1LB-01A	BRCA
TCGA-BH-A5IZ-01A	BRCA
TCGA-AC-A62Y-01A	BRCA
TCGA-A8-A09I-01A	BRCA
TCGA-E9-A3X8-01A	BRCA
TCGA-C8-A1HG-01A	BRCA
TCGA-BH-A0C1-01B	BRCA
TCGA-AN-A0FL-01A	BRCA
TCGA-A8-A095-01A	BRCA
TCGA-AR-A24W-01A	BRCA
TCGA-AO-A0J4-01A	BRCA
TCGA-E9-A1RB-01A	BRCA
TCGA-OL-A66N-01A	BRCA
TCGA-D8-A146-01A	BRCA
TCGA-B6-A0RL-01A	BRCA
TCGA-AC-A6IX-01A	BRCA
TCGA-B6-A0RE-01A	BRCA
TCGA-EW-A6SC-01A	BRCA
TCGA-D8-A3Z6-01A	BRCA
TCGA-AR-A5QP-01A	BRCA
TCGA-B6-A0IE-01A	BRCA
TCGA-A2-A04R-01A	BRCA
TCGA-GM-A2DM-01A	BRCA
TCGA-A7-A13G-01A	BRCA
TCGA-AR-A24X-01A	BRCA
TCGA-AR-A252-01A	BRCA
TCGA-GM-A2DD-01A	BRCA
TCGA-EW-A1J6-01A	BRCA
TCGA-A8-A06Y-01A	BRCA
TCGA-BH-A18F-01A	BRCA
TCGA-AR-A2LO-01A	BRCA
TCGA-E9-A244-01A	BRCA
TCGA-AR-A24S-01A	BRCA
TCGA-EW-A1PA-01A	BRCA
TCGA-AN-A0XU-01A	BRCA
TCGA-BH-A0E7-01A	BRCA
TCGA-E9-A22H-01A	BRCA
TCGA-A2-A0D1-01A	BRCA
TCGA-AN-A04D-01A	BRCA
TCGA-GM-A2DH-01A	BRCA
TCGA-BH-A0DQ-01A	BRCA
TCGA-BH-A0BL-01A	BRCA
TCGA-AR-A0U2-01A	BRCA
TCGA-B6-A40B-01A	BRCA
TCGA-D8-A1Y2-01A	BRCA
TCGA-A2-A0CM-01A	BRCA
TCGA-AO-A0JC-01A	BRCA
TCGA-BH-A1F0-01A	BRCA
TCGA-AC-A5EI-01A	BRCA
TCGA-BH-A18K-01A	BRCA
TCGA-A7-A425-01A	BRCA
TCGA-C8-A1HL-01A	BRCA
TCGA-C8-A26V-01A	BRCA
TCGA-AC-A8OR-01A	BRCA
TCGA-S3-AA14-01A	BRCA
TCGA-3C-AAAU-01A	BRCA
TCGA-BH-A1FH-01A	BRCA
TCGA-A7-A3RF-01A	BRCA
TCGA-EW-A1OV-01A	BRCA
TCGA-OK-A5Q2-01A	BRCA
TCGA-BH-A1FC-01A	BRCA
TCGA-D8-A73U-01A	BRCA
TCGA-AR-A250-01A	BRCA
TCGA-A2-A1FV-01A	BRCA
TCGA-A2-A25B-01A	BRCA
TCGA-B6-A0I8-01A	BRCA
TCGA-AO-A0J9-01A	BRCA
TCGA-B6-A1KI-01A	BRCA
TCGA-E2-A1IJ-01A	BRCA
TCGA-B6-A0RQ-01A	BRCA
TCGA-AR-A251-01A	BRCA
TCGA-A8-A0A9-01A	BRCA
TCGA-E2-A1IN-01A	BRCA
TCGA-BH-A1FL-01A	BRCA
TCGA-BH-A0BQ-01A	BRCA
TCGA-GM-A2D9-01A	BRCA
TCGA-E2-A15M-01A	BRCA
TCGA-A2-A0ET-01A	BRCA
TCGA-BH-A0W3-01A	BRCA
TCGA-OL-A5RY-01A	BRCA
TCGA-A8-A09Q-01A	BRCA
TCGA-A2-A0YH-01A	BRCA
TCGA-C8-A12M-01A	BRCA
TCGA-A2-A0CU-01A	BRCA
TCGA-BH-A0HW-01A	BRCA
TCGA-C8-A3M8-01A	BRCA
TCGA-AR-A0U3-01A	BRCA
TCGA-E2-A1LI-01A	BRCA
TCGA-AC-A6NO-01A	BRCA
TCGA-AC-A3YI-01A	BRCA
TCGA-BH-A209-01A	BRCA
TCGA-A7-A6VY-01A	BRCA
TCGA-B6-A0X4-01A	BRCA
TCGA-B6-A0I2-01A	BRCA
TCGA-D8-A142-01A	BRCA
TCGA-BH-A0HQ-01A	BRCA
TCGA-C8-A273-01A	BRCA
TCGA-A2-A0EY-01A	BRCA
TCGA-BH-A8G0-01A	BRCA
TCGA-D8-A1JI-01A	BRCA
TCGA-BH-A0DD-01A	BRCA
TCGA-OL-A6VR-01A	BRCA
TCGA-C8-A1HN-01A	BRCA
TCGA-C8-A3M7-01A	BRCA
TCGA-D8-A27V-01A	BRCA
TCGA-AO-A1KT-01A	BRCA
TCGA-E9-A1R6-01A	BRCA
TCGA-BH-A0EE-01A	BRCA
TCGA-D8-A1JB-01A	BRCA
TCGA-EW-A1P1-01A	BRCA
TCGA-D8-A1XK-01A	BRCA
TCGA-D8-A27G-01A	BRCA
TCGA-3C-AALJ-01A	BRCA
TCGA-AN-A0AS-01A	BRCA
TCGA-A8-A09K-01A	BRCA
TCGA-AC-A62X-01A	BRCA
TCGA-EW-A1J5-01A	BRCA
TCGA-D8-A1X6-01A	BRCA
TCGA-E2-A15A-01A	BRCA
TCGA-A8-A06X-01A	BRCA
TCGA-PE-A5DC-01A	BRCA
TCGA-B6-A0WX-01A	BRCA
TCGA-BH-A18I-01A	BRCA
TCGA-A8-A07L-01A	BRCA
TCGA-GM-A5PX-01A	BRCA
TCGA-BH-A0HI-01A	BRCA
TCGA-E9-A229-01A	BRCA
TCGA-BH-A1FR-01A	BRCA
TCGA-BH-A0H6-01A	BRCA
TCGA-BH-A1F5-01A	BRCA
TCGA-E9-A1NI-01A	BRCA
TCGA-LL-A7T0-01A	BRCA
TCGA-E9-A1R2-01A	BRCA
TCGA-AQ-A1H3-01A	BRCA
TCGA-D8-A73X-01A	BRCA
TCGA-C8-A12W-01A	BRCA
TCGA-BH-A1EN-01A	BRCA
TCGA-E9-A22B-01A	BRCA
TCGA-A1-A0SK-01A	BRCA
TCGA-B6-A0RN-01A	BRCA
TCGA-AR-A1AH-01A	BRCA
TCGA-A7-A5ZX-01A	BRCA
TCGA-EW-A1J3-01A	BRCA
TCGA-BH-A0DT-01A	BRCA
TCGA-BH-A0HB-01A	BRCA
TCGA-A8-A07J-01A	BRCA
TCGA-E9-A1RI-01A	BRCA
TCGA-GM-A5PV-01A	BRCA
TCGA-5L-AAT0-01A	BRCA
TCGA-GM-A2DC-01A	BRCA
TCGA-BH-A0HP-01A	BRCA
TCGA-E2-A14Z-01A	BRCA
TCGA-A2-A0SU-01A	BRCA
TCGA-BH-A0BC-01A	BRCA
TCGA-E2-A15H-01A	BRCA
TCGA-A2-A0SW-01A	BRCA
TCGA-D8-A1XV-01A	BRCA
TCGA-D8-A13Y-01A	BRCA
TCGA-A1-A0SP-01A	BRCA
TCGA-AC-A3QQ-01A	BRCA
TCGA-A2-A0SY-01A	BRCA
TCGA-B6-A0I5-01A	BRCA
TCGA-D8-A145-01A	BRCA
TCGA-E2-A15D-01A	BRCA
TCGA-A1-A0SI-01A	BRCA
TCGA-E9-A1NG-01A	BRCA
TCGA-B6-A0WY-01A	BRCA
TCGA-A8-A079-01A	BRCA
TCGA-D8-A1JD-01A	BRCA
TCGA-AR-A24U-01A	BRCA
TCGA-E9-A243-01A	BRCA
TCGA-AO-A0J5-01A	BRCA
TCGA-A7-A26H-01A	BRCA
TCGA-A8-A09X-01A	BRCA
TCGA-BH-A201-01A	BRCA
TCGA-A8-A06Q-01A	BRCA
TCGA-AR-A2LM-01A	BRCA
TCGA-E9-A1RG-01A	BRCA
TCGA-AR-A0TZ-01A	BRCA
TCGA-W8-A86G-01A	BRCA
TCGA-BH-A0AY-01A	BRCA
TCGA-E9-A1RF-01A	BRCA
TCGA-AN-A0FW-01A	BRCA
TCGA-B6-A1KC-01B	BRCA
TCGA-BH-A0DL-01A	BRCA
TCGA-EW-A1P5-01A	BRCA
TCGA-A8-A08S-01A	BRCA
TCGA-A8-A06R-01A	BRCA
TCGA-AN-A03X-01A	BRCA
TCGA-E9-A247-01A	BRCA
TCGA-D8-A1Y3-01A	BRCA
TCGA-GM-A2DA-01A	BRCA
TCGA-E2-A1B0-01A	BRCA
TCGA-A7-A5ZW-01A	BRCA
TCGA-A2-A0YE-01A	BRCA
TCGA-AR-A255-01A	BRCA
TCGA-AQ-A7U7-01A	BRCA
TCGA-A7-A13D-01A	BRCA
TCGA-A2-A04P-01A	BRCA
TCGA-E2-A1BC-01A	BRCA
TCGA-AN-A03Y-01A	BRCA
TCGA-A2-A04X-01A	BRCA
TCGA-AO-A0JM-01A	BRCA
TCGA-AC-A2FO-01A	BRCA
TCGA-A2-A0YT-01A	BRCA
TCGA-AO-A0JB-01A	BRCA
TCGA-BH-A18R-01A	BRCA
TCGA-AN-A0AM-01A	BRCA
TCGA-C8-A137-01A	BRCA
TCGA-A2-A3XZ-01A	BRCA
TCGA-AC-A5XU-01A	BRCA
TCGA-EW-A1P3-01A	BRCA
TCGA-A2-A0T1-01A	BRCA
TCGA-A7-A6VW-01A	BRCA
TCGA-B6-A401-01A	BRCA
TCGA-OL-A5D7-01A	BRCA
TCGA-D8-A1X5-01A	BRCA
TCGA-E2-A1IF-01A	BRCA
TCGA-A2-A0CV-01A	BRCA
TCGA-E9-A295-01A	BRCA
TCGA-D8-A27W-01A	BRCA
TCGA-D8-A73W-01A	BRCA
TCGA-BH-A1EX-01A	BRCA
TCGA-LL-A5YO-01A	BRCA
TCGA-OL-A5RZ-01A	BRCA
TCGA-BH-A0AZ-01A	BRCA
TCGA-BH-A0BJ-01A	BRCA
TCGA-BH-A0DS-01A	BRCA
TCGA-A2-A3XT-01A	BRCA
TCGA-D8-A1XB-01A	BRCA
TCGA-AN-A0FF-01A	BRCA
TCGA-BH-A0BP-01A	BRCA
TCGA-E2-A10C-01A	BRCA
TCGA-E9-A249-01A	BRCA
TCGA-Z7-A8R5-01A	BRCA
TCGA-A7-A0CD-01A	BRCA
TCGA-E2-A150-01A	BRCA
TCGA-E2-A572-01A	BRCA
TCGA-BH-A202-01A	BRCA
TCGA-A7-A26E-01A	BRCA
TCGA-D8-A1JN-01A	BRCA
TCGA-D8-A1XT-01A	BRCA
TCGA-AO-A12F-01A	BRCA
TCGA-AC-A2BM-01A	BRCA
TCGA-E2-A1IO-01A	BRCA
TCGA-E9-A1RA-01A	BRCA
TCGA-AR-A0TS-01A	BRCA
TCGA-A8-A09T-01A	BRCA
TCGA-AR-A0TT-01A	BRCA
TCGA-E2-A15K-01A	BRCA
TCGA-D8-A27T-01A	BRCA
TCGA-EW-A1OY-01A	BRCA
TCGA-A8-A08R-01A	BRCA
TCGA-AN-A0FK-01A	BRCA
TCGA-AR-A256-01A	BRCA
TCGA-BH-A0BT-01A	BRCA
TCGA-E9-A1R5-01A	BRCA
TCGA-A2-A0D3-01A	BRCA
TCGA-E9-A245-01A	BRCA
TCGA-EW-A2FR-01A	BRCA
TCGA-E9-A1RD-01A	BRCA
TCGA-BH-A18U-01A	BRCA
TCGA-A1-A0SM-01A	BRCA
TCGA-AQ-A04J-01A	BRCA
TCGA-AC-A2FG-01A	BRCA
TCGA-AC-A62V-01A	BRCA
TCGA-A1-A0SF-01A	BRCA
TCGA-A2-A0YI-01A	BRCA
TCGA-A7-A26I-01A	BRCA
TCGA-A8-A09E-01A	BRCA
TCGA-A2-A0CS-01A	BRCA
TCGA-A2-A0EQ-01A	BRCA
TCGA-AN-A04A-01A	BRCA
TCGA-B6-A0I1-01A	BRCA
TCGA-AR-A2LQ-01A	BRCA
TCGA-A2-A0T5-01A	BRCA
TCGA-C8-A8HR-01A	BRCA
TCGA-GM-A2DN-01A	BRCA
TCGA-A2-A04T-01A	BRCA
TCGA-BH-A0H3-01A	BRCA
TCGA-B6-A0WW-01A	BRCA
TCGA-BH-A0DX-01A	BRCA
TCGA-A7-A0DB-01A	BRCA
TCGA-AR-A1AQ-01A	BRCA
TCGA-E9-A1RH-01A	BRCA
TCGA-B6-A0RT-01A	BRCA
TCGA-LL-A6FQ-01A	BRCA
TCGA-AR-A0TY-01A	BRCA
TCGA-AO-A03L-01A	BRCA
TCGA-D8-A1X8-01A	BRCA
TCGA-S3-A6ZF-01A	BRCA
TCGA-E2-A1IH-01A	BRCA
TCGA-AR-A5QM-01A	BRCA
TCGA-BH-A0HF-01A	BRCA
TCGA-A8-A097-01A	BRCA
TCGA-AR-A24P-01A	BRCA
TCGA-B6-A0IH-01A	BRCA
TCGA-AR-A24N-01A	BRCA
TCGA-BH-A0BZ-01A	BRCA
TCGA-D8-A1XO-01A	BRCA
TCGA-A8-A0AB-01A	BRCA
TCGA-PL-A8LX-01A	BRCA
TCGA-BH-A6R8-01A	BRCA
TCGA-A7-A26J-01A	BRCA
TCGA-BH-A0WA-01A	BRCA
TCGA-S3-AA0Z-01A	BRCA
TCGA-LD-A66U-01A	BRCA
TCGA-C8-A12V-01A	BRCA
TCGA-E2-A2P6-01A	BRCA
TCGA-V7-A7HQ-01A	BRCA
TCGA-A8-A06U-01A	BRCA
TCGA-A8-A0A6-01A	BRCA
TCGA-E2-A158-01A	BRCA
TCGA-E2-A10A-01A	BRCA
TCGA-EW-A1P0-01A	BRCA
TCGA-LL-A50Y-01A	BRCA
TCGA-AO-A1KR-01A	BRCA
TCGA-A2-A0EV-01A	BRCA
TCGA-AO-A1KO-01A	BRCA
TCGA-A2-A0CQ-01A	BRCA
TCGA-D8-A1XY-01A	BRCA
TCGA-AN-A0G0-01A	BRCA
TCGA-AR-A254-01A	BRCA
TCGA-A2-A3XV-01A	BRCA
TCGA-AO-A0JG-01A	BRCA
TCGA-BH-A0BS-01A	BRCA
TCGA-D8-A1JL-01A	BRCA
TCGA-D8-A27E-01A	BRCA
TCGA-A8-A06T-01A	BRCA
TCGA-C8-A12X-01A	BRCA
TCGA-S3-AA11-01A	BRCA
TCGA-EW-A1IX-01A	BRCA
TCGA-BH-A0E9-01B	BRCA
TCGA-OL-A5RW-01A	BRCA
TCGA-E9-A1N4-01A	BRCA
TCGA-A7-A6VV-01A	BRCA
TCGA-AO-A03T-01A	BRCA
TCGA-B6-A0WS-01A	BRCA
TCGA-C8-A8HQ-01A	BRCA
TCGA-A1-A0SG-01A	BRCA
TCGA-EW-A1PG-01A	BRCA
TCGA-E9-A2JT-01A	BRCA
TCGA-AC-A8OS-01A	BRCA
TCGA-D8-A1XG-01A	BRCA
TCGA-BH-A0DI-01A	BRCA
TCGA-C8-A12N-01A	BRCA
TCGA-EW-A2FV-01A	BRCA
TCGA-A2-A0CL-01A	BRCA
TCGA-AR-A24K-01A	BRCA
TCGA-LL-A5YM-01A	BRCA
TCGA-BH-A0DG-01A	BRCA
TCGA-BH-A0DZ-01A	BRCA
TCGA-A8-A0A4-01A	BRCA
TCGA-BH-A0E1-01A	BRCA
TCGA-BH-A0H5-01A	BRCA
TCGA-BH-A0BR-01A	BRCA
TCGA-A8-A07I-01A	BRCA
TCGA-A2-A0D4-01A	BRCA
TCGA-A2-A0YD-01A	BRCA
TCGA-AQ-A1H2-01A	BRCA
TCGA-EW-A1PB-01A	BRCA
TCGA-PE-A5DE-01A	BRCA
TCGA-AN-A0AL-01A	BRCA
TCGA-A8-A0AD-01A	BRCA
TCGA-LL-A73Y-01A	BRCA
TCGA-GM-A2DI-01A	BRCA
TCGA-E2-A1LA-01A	BRCA
TCGA-BH-A0EA-01A	BRCA
TCGA-D8-A1X7-01A	BRCA
TCGA-B6-A0IJ-01A	BRCA
TCGA-A2-A4S2-01A	BRCA
TCGA-BH-A42V-01A	BRCA
TCGA-A2-A0EP-01A	BRCA
TCGA-A2-A0YJ-01A	BRCA
TCGA-A8-A09A-01A	BRCA
TCGA-E9-A1QZ-01A	BRCA
TCGA-A8-A09V-01A	BRCA
TCGA-AO-A128-01A	BRCA
TCGA-AR-A5QQ-01A	BRCA
TCGA-B6-A2IU-01A	BRCA
TCGA-BH-AB28-01A	BRCA
TCGA-E2-A1L8-01A	BRCA
TCGA-A1-A0SH-01A	BRCA
TCGA-E2-A1IG-01A	BRCA
TCGA-D8-A27R-01A	BRCA
TCGA-E2-A154-01A	BRCA
TCGA-BH-A1FD-01A	BRCA
TCGA-A2-A3XU-01A	BRCA
TCGA-A8-A0A2-01A	BRCA
TCGA-BH-A0H0-01A	BRCA
TCGA-A2-A0YF-01A	BRCA
TCGA-C8-A1HM-01A	BRCA
TCGA-WT-AB41-01A	BRCA
TCGA-D8-A27F-01A	BRCA
TCGA-D8-A4Z1-01A	BRCA
TCGA-A2-A4S1-01A	BRCA
TCGA-EW-A1PE-01A	BRCA
TCGA-A2-A4S3-01A	BRCA
TCGA-AR-A2LN-01A	BRCA
TCGA-E2-A573-01A	BRCA
TCGA-AN-A0AK-01A	BRCA
TCGA-C8-A12P-01A	BRCA
TCGA-E9-A22A-01A	BRCA
TCGA-BH-A1FJ-01A	BRCA
TCGA-BH-A0HK-01A	BRCA
TCGA-E9-A227-01A	BRCA
TCGA-D8-A1XM-01A	BRCA
TCGA-D8-A1XC-01A	BRCA
TCGA-D8-A1JH-01A	BRCA
TCGA-BH-A204-01A	BRCA
TCGA-AN-A0XW-01A	BRCA
TCGA-AC-A7VC-01A	BRCA
TCGA-AC-A8OP-01A	BRCA
TCGA-D8-A1X9-01A	BRCA
TCGA-BH-A1FM-01A	BRCA
TCGA-GI-A2C8-01A	BRCA
TCGA-B6-A0IN-01A	BRCA
TCGA-A8-A07O-01A	BRCA
TCGA-C8-A132-01A	BRCA
TCGA-3C-AALK-01A	BRCA
TCGA-AC-A3QP-01A	BRCA
TCGA-B6-A0IM-01A	BRCA
TCGA-D8-A1Y0-01A	BRCA
TCGA-A8-A06Z-01A	BRCA
TCGA-C8-A8HP-01A	BRCA
TCGA-BH-A18G-01A	BRCA
TCGA-A2-A0EW-01A	BRCA
TCGA-EW-A2FW-01A	BRCA
TCGA-BH-A1EO-01A	BRCA
TCGA-AC-A2FB-01A	BRCA
TCGA-AC-A3W5-01A	BRCA
TCGA-AC-A7VB-01A	BRCA
TCGA-E9-A5FK-01A	BRCA
TCGA-BH-A0BW-01A	BRCA
TCGA-C8-A138-01A	BRCA
TCGA-E2-A1IL-01A	BRCA
TCGA-VS-A8EL-01A	CESC
TCGA-DS-A0VM-01A	CESC
TCGA-JW-A852-01A	CESC
TCGA-VS-A9UY-01A	CESC
TCGA-C5-A1MP-01A	CESC
TCGA-C5-A2LX-01A	CESC
TCGA-VS-A9U7-01A	CESC
TCGA-R2-A69V-01A	CESC
TCGA-C5-A901-01A	CESC
TCGA-DS-A1OB-01A	CESC
TCGA-VS-A9U5-01A	CESC
TCGA-FU-A40J-01A	CESC
TCGA-C5-A0TN-01A	CESC
TCGA-JW-A5VH-01A	CESC
TCGA-EK-A3GK-01A	CESC
TCGA-DS-A1OC-01A	CESC
TCGA-VS-A954-01A	CESC
TCGA-VS-A9UM-01A	CESC
TCGA-DG-A2KL-01A	CESC
TCGA-EK-A2PG-01A	CESC
TCGA-VS-A9UZ-01A	CESC
TCGA-C5-A1M6-01A	CESC
TCGA-C5-A1ME-01A	CESC
TCGA-LP-A5U3-01A	CESC
TCGA-EX-A69M-01A	CESC
TCGA-VS-A8Q8-01A	CESC
TCGA-VS-A9UL-01A	CESC
TCGA-DS-A0VN-01A	CESC
TCGA-C5-A2LS-01A	CESC
TCGA-EA-A5ZF-01A	CESC
TCGA-MY-A913-01A	CESC
TCGA-JW-A5VG-01A	CESC
TCGA-EX-A8YF-01A	CESC
TCGA-EA-A410-01A	CESC
TCGA-VS-A8QM-01A	CESC
TCGA-C5-A8XK-01A	CESC
TCGA-LP-A4AX-01A	CESC
TCGA-C5-A7CO-01A	CESC
TCGA-VS-A8EC-01A	CESC
TCGA-C5-A1M8-01A	CESC
TCGA-VS-A8EJ-01A	CESC
TCGA-Q1-A73O-01A	CESC
TCGA-DR-A0ZM-01A	CESC
TCGA-ZJ-AAXA-01A	CESC
TCGA-EK-A2IP-01A	CESC
TCGA-EA-A439-01A	CESC
TCGA-VS-A8EK-01A	CESC
TCGA-ZJ-AAX4-01A	CESC
TCGA-UC-A7PG-01A	CESC
TCGA-PN-A8MA-01A	CESC
TCGA-C5-A7X5-01A	CESC
TCGA-FU-A3WB-01A	CESC
TCGA-VS-A9UJ-01A	CESC
TCGA-EA-A43B-01A	CESC
TCGA-EK-A2RM-01A	CESC
TCGA-C5-A1MI-01A	CESC
TCGA-XS-A8TJ-01A	CESC
TCGA-Q1-A73S-01A	CESC
TCGA-EA-A5ZD-01A	CESC
TCGA-IR-A3LL-01A	CESC
TCGA-EA-A5O9-01A	CESC
TCGA-VS-A94Y-01A	CESC
TCGA-VS-A8QC-01A	CESC
TCGA-VS-A9UQ-01A	CESC
TCGA-FU-A3NI-01A	CESC
TCGA-BI-A0VS-01A	CESC
TCGA-VS-A9UT-01A	CESC
TCGA-C5-A8YQ-01A	CESC
TCGA-JX-A3Q8-01A	CESC
TCGA-VS-A8EH-01A	CESC
TCGA-C5-A7CH-01A	CESC
TCGA-EA-A3QD-01A	CESC
TCGA-EK-A3GJ-01A	CESC
TCGA-VS-A9UV-01A	CESC
TCGA-ZJ-AAXU-01A	CESC
TCGA-JW-A5VJ-01A	CESC
TCGA-C5-A7CM-01A	CESC
TCGA-EA-A78R-01A	CESC
TCGA-IR-A3LC-01A	CESC
TCGA-Q1-A73P-01A	CESC
TCGA-EA-A3HQ-01A	CESC
TCGA-EK-A2R8-01A	CESC
TCGA-JX-A3Q0-01A	CESC
TCGA-FU-A770-01A	CESC
TCGA-VS-A9V0-01A	CESC
TCGA-EK-A2RO-01A	CESC
TCGA-C5-A3HF-01A	CESC
TCGA-EK-A2R9-01A	CESC
TCGA-VS-AA62-01A	CESC
TCGA-EK-A2RC-01A	CESC
TCGA-VS-A9UU-01A	CESC
TCGA-C5-A1MK-01A	CESC
TCGA-C5-A1MQ-01A	CESC
TCGA-VS-A8QA-01A	CESC
TCGA-DS-A7WF-01A	CESC
TCGA-EK-A2RD-01A	CESC
TCGA-MU-A5YI-01A	CESC
TCGA-EX-A1H6-01B	CESC
TCGA-C5-A1BF-01B	CESC
TCGA-C5-A2LY-01A	CESC
TCGA-C5-A1MH-01A	CESC
TCGA-ZJ-A8QR-01A	CESC
TCGA-ZX-AA5X-01A	CESC
TCGA-C5-A7CG-01A	CESC
TCGA-EK-A2H1-01A	CESC
TCGA-FU-A3EO-01A	CESC
TCGA-C5-A1MF-01A	CESC
TCGA-VS-A8QF-01A	CESC
TCGA-FU-A23L-01A	CESC
TCGA-Q1-A73Q-01A	CESC
TCGA-Q1-A73R-01A	CESC
TCGA-FU-A5XV-01A	CESC
TCGA-C5-A8XI-01A	CESC
TCGA-EK-A2PI-01A	CESC
TCGA-BI-A0VR-01A	CESC
TCGA-EK-A2RN-01A	CESC
TCGA-EK-A2PL-01A	CESC
TCGA-EK-A2RE-01A	CESC
TCGA-VS-A8EI-01A	CESC
TCGA-JW-A5VK-01A	CESC
TCGA-IR-A3LF-01A	CESC
TCGA-C5-A7UH-01A	CESC
TCGA-EA-A6QX-01A	CESC
TCGA-LP-A5U2-01A	CESC
TCGA-2W-A8YY-01A	CESC
TCGA-LP-A4AW-01A	CESC
TCGA-MA-AA3W-01A	CESC
TCGA-FU-A3TQ-01A	CESC
TCGA-Q1-A5R2-01A	CESC
TCGA-C5-A1BI-01B	CESC
TCGA-EX-A449-01A	CESC
TCGA-VS-A953-01A	CESC
TCGA-IR-A3L7-01A	CESC
TCGA-VS-A9UR-01A	CESC
TCGA-EX-A1H5-01A	CESC
TCGA-IR-A3LK-01A	CESC
TCGA-VS-A8EB-01A	CESC
TCGA-FU-A3TX-01A	CESC
TCGA-VS-A9U6-01A	CESC
TCGA-VS-A957-01A	CESC
TCGA-DG-A2KJ-01A	CESC
TCGA-C5-A2M2-01A	CESC
TCGA-C5-A7X3-01A	CESC
TCGA-Q1-A6DW-01A	CESC
TCGA-4J-AA1J-01A	CESC
TCGA-C5-A2LV-01A	CESC
TCGA-C5-A1M7-01A	CESC
TCGA-FU-A2QG-01A	CESC
TCGA-EX-A3L1-01A	CESC
TCGA-C5-A1BJ-01A	CESC
TCGA-EA-A5FO-01A	CESC
TCGA-WL-A834-01A	CESC
TCGA-VS-A950-01A	CESC
TCGA-VS-A9UA-01A	CESC
TCGA-VS-A94W-01A	CESC
TCGA-EK-A2RL-01A	CESC
TCGA-Q1-A6DV-01A	CESC
TCGA-DS-A0VL-01A	CESC
TCGA-VS-A94Z-01A	CESC
TCGA-C5-A8XJ-01A	CESC
TCGA-VS-A8EG-01A	CESC
TCGA-C5-A2M1-01A	CESC
TCGA-EK-A2RB-01A	CESC
TCGA-MU-A8JM-01A	CESC
TCGA-VS-A94X-01A	CESC
TCGA-DS-A1OA-01A	CESC
TCGA-DS-A7WH-01A	CESC
TCGA-C5-A7CJ-01A	CESC
TCGA-C5-A7UC-01A	CESC
TCGA-C5-A905-01A	CESC
TCGA-DS-A5RQ-01A	CESC
TCGA-VS-A9UI-01A	CESC
TCGA-JW-A5VI-01A	CESC
TCGA-C5-A7CL-01A	CESC
TCGA-GH-A9DA-01A	CESC
TCGA-JX-A3PZ-01A	CESC
TCGA-IR-A3LA-01A	CESC
TCGA-C5-A1MN-01A	CESC
TCGA-VS-A9V3-01A	CESC
TCGA-VS-A9UO-01A	CESC
TCGA-FU-A23K-01A	CESC
TCGA-DG-A2KH-01A	CESC
TCGA-VS-A9V5-01A	CESC
TCGA-EA-A1QS-01A	CESC
TCGA-C5-A1BE-01B	CESC
TCGA-C5-A1M9-01A	CESC
TCGA-Q1-A5R3-01A	CESC
TCGA-VS-A9UP-01A	CESC
TCGA-VS-A9V1-01A	CESC
TCGA-DG-A2KK-01A	CESC
TCGA-C5-A1ML-01A	CESC
TCGA-VS-A9UC-01A	CESC
TCGA-MA-AA3X-01A	CESC
TCGA-C5-A1BM-01A	CESC
TCGA-VS-A8Q9-01A	CESC
TCGA-IR-A3LH-01A	CESC
TCGA-FU-A3YQ-01A	CESC
TCGA-EK-A2RK-01A	CESC
TCGA-FU-A3HY-01A	CESC
TCGA-HM-A3JK-01A	CESC
TCGA-JW-A5VL-01A	CESC
TCGA-EA-A411-01A	CESC
TCGA-C5-A1BK-01B	CESC
TCGA-EK-A2RA-01A	CESC
TCGA-EA-A3HU-01A	CESC
TCGA-EK-A2RJ-01A	CESC
TCGA-C5-A1BL-01A	CESC
TCGA-EK-A2R7-01A	CESC
TCGA-EK-A2PM-01A	CESC
TCGA-MA-AA42-01A	CESC
TCGA-EA-A97N-01A	CESC
TCGA-EA-A3HR-01A	CESC
TCGA-Q1-A6DT-01A	CESC
TCGA-JX-A5QV-01A	CESC
TCGA-C5-A7UI-01A	CESC
TCGA-HG-A2PA-01A	CESC
TCGA-DS-A3LQ-01A	CESC
TCGA-UC-A7PD-01A	CESC
TCGA-DS-A7WI-01A	CESC
TCGA-C5-A1M5-01A	CESC
TCGA-C5-A8ZZ-01A	CESC
TCGA-IR-A3LI-01A	CESC
TCGA-MA-AA43-01A	CESC
TCGA-VS-A9V2-01A	CESC
TCGA-EA-A5ZE-01A	CESC
TCGA-EK-A2PK-01A	CESC
TCGA-JW-A69B-01A	CESC
TCGA-VS-A959-01A	CESC
TCGA-LP-A4AU-01A	CESC
TCGA-BI-A20A-01A	CESC
TCGA-EK-A2H0-01A	CESC
TCGA-C5-A2LT-01A	CESC
TCGA-MA-AA3Y-01A	CESC
TCGA-C5-A902-01A	CESC
TCGA-Q1-A5R1-01A	CESC
TCGA-VS-A8QH-01A	CESC
TCGA-MA-AA3Z-01A	CESC
TCGA-DS-A0VK-01A	CESC
TCGA-VS-A9UD-01A	CESC
TCGA-C5-A7X8-01A	CESC
TCGA-EA-A3Y4-01A	CESC
TCGA-IR-A3LB-01A	CESC
TCGA-EA-A1QT-01A	CESC
TCGA-VS-A9V4-01A	CESC
TCGA-C5-A7UE-01A	CESC
TCGA-C5-A7CK-01A	CESC
TCGA-EK-A2GZ-01A	CESC
TCGA-JW-AAVH-01A	CESC
TCGA-VS-A9UH-01A	CESC
TCGA-FU-A3HZ-01A	CESC
TCGA-C5-A7XC-01A	CESC
TCGA-VS-A958-01A	CESC
TCGA-C5-A8YR-01A	CESC
TCGA-VS-A952-01A	CESC
TCGA-DG-A2KM-01A	CESC
TCGA-EA-A3HS-01A	CESC
TCGA-HM-A3JJ-01A	CESC
TCGA-DS-A1OD-01A	CESC
TCGA-EA-A3HT-01A	CESC
TCGA-C5-A1BN-01B	CESC
TCGA-RA-A741-01A	CESC
TCGA-C5-A907-01A	CESC
TCGA-EA-A3QE-01A	CESC
TCGA-VS-A9UB-01A	CESC
TCGA-C5-A8XH-01A	CESC
TCGA-UC-A7PF-01A	CESC
TCGA-EK-A3GN-01A	CESC
TCGA-HG-A9SC-01A	CESC
TCGA-EX-A69L-01A	CESC
TCGA-HM-A6W2-01A	CESC
TCGA-DR-A0ZL-01A	CESC
TCGA-UC-A7PI-01A	CESC
TCGA-LP-A7HU-01A	CESC
TCGA-C5-A1MJ-01A	CESC
TCGA-MA-AA41-01A	CESC
TCGA-W5-AA2O-01A	CHOL
TCGA-ZH-A8Y1-01A	CHOL
TCGA-W5-AA2Z-01A	CHOL
TCGA-W7-A93O-01A	CHOL
TCGA-W5-AA33-01A	CHOL
TCGA-W6-AA0T-01A	CHOL
TCGA-W5-AA2T-01A	CHOL
TCGA-4G-AAZR-01A	CHOL
TCGA-W6-AA0S-01A	CHOL
TCGA-W5-AA2J-01A	CHOL
TCGA-4G-AAZT-01A	CHOL
TCGA-ZH-A8Y8-01A	CHOL
TCGA-W5-AA39-01A	CHOL
TCGA-W5-AA2X-01A	CHOL
TCGA-W5-AA2G-01A	CHOL
TCGA-4G-AAZG-01A	CHOL
TCGA-ZH-A8Y6-01A	CHOL
TCGA-ZH-A8Y7-01A	CHOL
TCGA-W5-AA2Q-01A	CHOL
TCGA-3X-AAVB-01A	CHOL
TCGA-ZD-A8I3-01A	CHOL
TCGA-W5-AA30-01A	CHOL
TCGA-W5-AA31-01A	CHOL
TCGA-W5-AA2W-01A	CHOL
TCGA-W5-AA2R-01A	CHOL
TCGA-ZH-A8Y2-01A	CHOL
TCGA-4G-AAZO-01A	CHOL
TCGA-ZH-A8Y4-01A	CHOL
TCGA-W5-AA2U-01A	CHOL
TCGA-W5-AA38-01A	CHOL
TCGA-W5-AA34-01A	CHOL
TCGA-4G-AAZF-01A	CHOL
TCGA-ZU-A8S4-01A	CHOL
TCGA-W5-AA36-01A	CHOL
TCGA-WD-A7RX-01A	CHOL
TCGA-ZH-A8Y3-01A	CHOL
TCGA-W5-AA2M-01A	CHOL
TCGA-3X-AAVA-01A	CHOL
TCGA-W7-A93P-01A	CHOL
TCGA-W5-AA2I-01A	CHOL
TCGA-W5-AA2K-01A	CHOL
TCGA-ZH-A8Y5-01A	CHOL
TCGA-3X-AAVE-01A	CHOL
TCGA-3X-AAVC-01A	CHOL
TCGA-YR-A95A-01A	CHOL
TCGA-3X-AAV9-01A	CHOL
TCGA-AA-A02R-01A	COAD
TCGA-AA-3488-01A	COAD
TCGA-AA-3844-01A	COAD
TCGA-AA-3678-01A	COAD
TCGA-CM-4746-01A	COAD
TCGA-CM-5862-01A	COAD
TCGA-DM-A280-01A	COAD
TCGA-AA-3667-01A	COAD
TCGA-AY-A71X-01A	COAD
TCGA-D5-6537-01A	COAD
TCGA-CM-6680-01A	COAD
TCGA-G4-6317-01A	COAD
TCGA-QG-A5YV-01A	COAD
TCGA-AA-A00N-01A	COAD
TCGA-D5-6531-01A	COAD
TCGA-D5-6539-01A	COAD
TCGA-CK-6747-01A	COAD
TCGA-A6-2677-01A	COAD
TCGA-F4-6461-01A	COAD
TCGA-AA-3848-01A	COAD
TCGA-AA-3979-01A	COAD
TCGA-AA-3866-01A	COAD
TCGA-G4-6293-01A	COAD
TCGA-AA-A01I-01A	COAD
TCGA-AZ-6601-01A	COAD
TCGA-AA-A01Z-01A	COAD
TCGA-AZ-6598-01A	COAD
TCGA-A6-6782-01A	COAD
TCGA-AA-3697-01A	COAD
TCGA-D5-6540-01A	COAD
TCGA-AY-5543-01A	COAD
TCGA-A6-2674-01A	COAD
TCGA-CK-4948-01B	COAD
TCGA-AU-6004-01A	COAD
TCGA-AA-3673-01A	COAD
TCGA-AA-A01X-01A	COAD
TCGA-CM-6172-01A	COAD
TCGA-CA-6719-01A	COAD
TCGA-CM-6162-01A	COAD
TCGA-AD-6895-01A	COAD
TCGA-DM-A1D4-01A	COAD
TCGA-G4-6309-01A	COAD
TCGA-AY-4070-01A	COAD
TCGA-DM-A28A-01A	COAD
TCGA-A6-2682-01A	COAD
TCGA-A6-2675-01A	COAD
TCGA-AA-3989-01A	COAD
TCGA-G4-6306-01A	COAD
TCGA-AA-3663-01A	COAD
TCGA-AA-3833-01A	COAD
TCGA-AD-6964-01A	COAD
TCGA-A6-6780-01A	COAD
TCGA-D5-6922-01A	COAD
TCGA-G4-6311-01A	COAD
TCGA-WS-AB45-01A	COAD
TCGA-AA-3713-01A	COAD
TCGA-A6-A565-01A	COAD
TCGA-AA-3860-01A	COAD
TCGA-G4-6626-01A	COAD
TCGA-CM-6674-01A	COAD
TCGA-AZ-5403-01A	COAD
TCGA-T9-A92H-01A	COAD
TCGA-AD-6548-01A	COAD
TCGA-AA-3877-01A	COAD
TCGA-AY-A69D-01A	COAD
TCGA-QG-A5YX-01A	COAD
TCGA-AA-A03J-01A	COAD
TCGA-AD-6965-01A	COAD
TCGA-AA-3685-01A	COAD
TCGA-CK-4952-01A	COAD
TCGA-D5-6930-01A	COAD
TCGA-CM-4744-01A	COAD
TCGA-D5-6529-01A	COAD
TCGA-DM-A28H-01A	COAD
TCGA-AA-3502-01A	COAD
TCGA-AA-A02E-01A	COAD
TCGA-A6-3810-01A	COAD
TCGA-CM-4752-01A	COAD
TCGA-AA-3971-01A	COAD
TCGA-AA-3666-01A	COAD
TCGA-A6-2685-01A	COAD
TCGA-G4-6297-01A	COAD
TCGA-CK-5912-01A	COAD
TCGA-RU-A8FL-01A	COAD
TCGA-CK-5913-01A	COAD
TCGA-G4-6299-01A	COAD
TCGA-CA-5254-01A	COAD
TCGA-F4-6570-01A	COAD
TCGA-DM-A1D7-01A	COAD
TCGA-AZ-6599-01A	COAD
TCGA-DM-A28C-01A	COAD
TCGA-AA-3941-01A	COAD
TCGA-AA-3818-01A	COAD
TCGA-A6-2679-01A	COAD
TCGA-CK-6748-01A	COAD
TCGA-D5-5538-01A	COAD
TCGA-4N-A93T-01A	COAD
TCGA-AA-3496-01A	COAD
TCGA-AA-A01V-01A	COAD
TCGA-AA-3854-01A	COAD
TCGA-AD-6901-01A	COAD
TCGA-AA-A004-01A	COAD
TCGA-AZ-4313-01A	COAD
TCGA-AZ-6603-01A	COAD
TCGA-CM-6677-01A	COAD
TCGA-CA-6717-01A	COAD
TCGA-G4-6321-01A	COAD
TCGA-AA-3841-01A	COAD
TCGA-D5-5541-01A	COAD
TCGA-G4-6294-01A	COAD
TCGA-QL-A97D-01A	COAD
TCGA-D5-6926-01A	COAD
TCGA-A6-5667-01A	COAD
TCGA-AA-3811-01A	COAD
TCGA-A6-5661-01A	COAD
TCGA-AZ-6605-01A	COAD
TCGA-A6-2686-01A	COAD
TCGA-AA-A02H-01A	COAD
TCGA-AA-A02W-01A	COAD
TCGA-AZ-6606-01A	COAD
TCGA-AA-3947-01A	COAD
TCGA-AA-A02Y-01A	COAD
TCGA-AA-A010-01A	COAD
TCGA-AA-A02F-01A	COAD
TCGA-AA-3492-01A	COAD
TCGA-F4-6855-01A	COAD
TCGA-F4-6808-01A	COAD
TCGA-CA-6716-01A	COAD
TCGA-CK-4950-01A	COAD
TCGA-G4-6628-01A	COAD
TCGA-AA-3664-01A	COAD
TCGA-AZ-6608-01A	COAD
TCGA-G4-6322-01A	COAD
TCGA-CM-6163-01A	COAD
TCGA-F4-6805-01A	COAD
TCGA-CM-6171-01A	COAD
TCGA-AZ-6607-01A	COAD
TCGA-AA-3494-01A	COAD
TCGA-A6-6651-01A	COAD
TCGA-AA-A02K-01A	COAD
TCGA-CA-5255-01A	COAD
TCGA-AA-A01P-01A	COAD
TCGA-AA-3855-01A	COAD
TCGA-AA-3861-01A	COAD
TCGA-AA-3977-01A	COAD
TCGA-A6-A567-01A	COAD
TCGA-AM-5820-01A	COAD
TCGA-A6-6781-01A	COAD
TCGA-AA-3858-01A	COAD
TCGA-CM-4743-01A	COAD
TCGA-AY-6197-01A	COAD
TCGA-AA-3955-01A	COAD
TCGA-AA-3939-01A	COAD
TCGA-CM-6169-01A	COAD
TCGA-AA-3966-01A	COAD
TCGA-D5-6929-01A	COAD
TCGA-CM-5341-01A	COAD
TCGA-A6-6653-01A	COAD
TCGA-A6-5656-01A	COAD
TCGA-D5-5539-01A	COAD
TCGA-AD-5900-01A	COAD
TCGA-AA-3821-01A	COAD
TCGA-F4-6806-01A	COAD
TCGA-A6-2680-01A	COAD
TCGA-D5-6536-01A	COAD
TCGA-DM-A0X9-01A	COAD
TCGA-DM-A28E-01A	COAD
TCGA-G4-6586-01A	COAD
TCGA-AA-3968-01A	COAD
TCGA-AZ-4323-01A	COAD
TCGA-AA-A024-01A	COAD
TCGA-F4-6569-01A	COAD
TCGA-AZ-4681-01A	COAD
TCGA-G4-6588-01A	COAD
TCGA-CA-6715-01A	COAD
TCGA-DM-A28G-01A	COAD
TCGA-F4-6704-01A	COAD
TCGA-AA-3864-01A	COAD
TCGA-F4-6459-01A	COAD
TCGA-CM-6161-01A	COAD
TCGA-A6-5660-01A	COAD
TCGA-A6-2671-01A	COAD
TCGA-AA-3715-01A	COAD
TCGA-D5-6534-01A	COAD
TCGA-A6-3807-01A	COAD
TCGA-AZ-6600-01A	COAD
TCGA-DM-A28M-01A	COAD
TCGA-A6-2672-01B	COAD
TCGA-AA-3510-01A	COAD
TCGA-AA-3662-01A	COAD
TCGA-F4-6703-01A	COAD
TCGA-AA-3819-01A	COAD
TCGA-CK-5914-01A	COAD
TCGA-AA-A01S-01A	COAD
TCGA-NH-A6GA-01A	COAD
TCGA-NH-A6GC-01A	COAD
TCGA-AD-6889-01A	COAD
TCGA-CM-6676-01A	COAD
TCGA-D5-7000-01A	COAD
TCGA-AZ-4315-01A	COAD
TCGA-A6-5659-01A	COAD
TCGA-AA-3812-01A	COAD
TCGA-AZ-4616-01A	COAD
TCGA-5M-AAT4-01A	COAD
TCGA-AA-3495-01A	COAD
TCGA-AA-3696-01A	COAD
TCGA-AA-3506-01A	COAD
TCGA-A6-6137-01A	COAD
TCGA-QG-A5YW-01A	COAD
TCGA-AA-3675-01A	COAD
TCGA-DM-A1DB-01A	COAD
TCGA-3L-AA1B-01A	COAD
TCGA-CM-6165-01A	COAD
TCGA-AA-3851-01A	COAD
TCGA-AA-A01T-01A	COAD
TCGA-AD-A5EK-01A	COAD
TCGA-NH-A50U-01A	COAD
TCGA-AA-3930-01A	COAD
TCGA-AA-3982-01A	COAD
TCGA-CA-5796-01A	COAD
TCGA-AA-A017-01A	COAD
[truncated: 7,393 more rows]
