# Supplementary material for: ssMutPA: single-sample mutation-based pathway analysis approach for cancer precision medicine
Source: Gigascience. 2024 Dec 20;13:giae105. doi: 10.1093/gigascience/giae105 (PMC11659979; doi:10.1093/gigascience/giae105)
Supplement: giae105_Supplemental_Files [file giae105_supplemental_files.zip › Table S4_Supplementary Material.xlsx]

## Sheet: Sheet1
Supplementary Table S4. Prognostically relevant pathway identified in glioma (cox p-value<0.05)
Pathway Name	Pathway_size	HR	p.value	Class1	Class2
ABC transporters	45	7	0.0018	0.0148441	0.00877252
Acute myeloid leukemia	67	420	1.1e-05	0.713051	0.688981
Adherens junction	71	2300	4e-10	0.719557	0.687588
Adipocytokine signaling pathway	69	16	0.02	0.61163	0.599791
African trypanosomiasis	37	5.9	0.00085	0.381628	0.316527
AGE-RAGE signaling pathway in diabetic complications	100	2800	8e-12	0.646083	0.604348
Aldosterone-regulated sodium reabsorption	37	160	1.6e-09	0.640351	0.592853
Aldosterone synthesis and secretion	98	110	8.3e-11	0.356531	0.295979
Allograft rejection	38	3.5	0.0038	0.0467329	0.015099
Aminoacyl-tRNA biosynthesis	66	0.46	0.028	0.137117	0.174138
Amoebiasis	102	120	3.8e-12	0.424739	0.348427
AMPK signaling pathway	120	0.038	0.0025	0.568302	0.577537
Amyotrophic lateral sclerosis	362	0.045	0.002	0.416313	0.431597
Antigen processing and presentation	78	0.35	0.00088	0.239392	0.245095
Apelin signaling pathway	137	9.9	0.028	0.488359	0.457891
Arginine and proline metabolism	50	0.12	6.2e-07	0.186187	0.238002
Arrhythmogenic right ventricular cardiomyopathy	77	17	5.8e-09	0.435412	0.354226
Autophagy - other	32	0.2	0.012	0.560303	0.588769
Axon guidance	177	230	9.9e-12	0.464382	0.407031
B cell receptor signaling pathway	82	310	1.6e-10	0.665901	0.61286
Bacterial invasion of epithelial cells	73	3900	2.1e-20	0.661495	0.602855
Basal transcription factors	45	0.21	2.9e-06	0.378663	0.477755
Base excision repair	33	0.032	1.3e-09	0.454767	0.510925
beta-Alanine metabolism	28	2.5	0.038	0.0477875	0.0562205
Bile secretion	90	3.9	0.00087	0.0845816	0.0226372
Bladder cancer	41	31	0.014	0.725184	0.709669
Breast cancer	147	16	0.019	0.554368	0.530781
C-type lectin receptor signaling pathway	104	2800	1.4e-09	0.609044	0.579804
Calcium signaling pathway	196	79	3.6e-11	0.292382	0.210698
cAMP signaling pathway	215	830	2.8e-13	0.417775	0.361327
Carbohydrate digestion and absorption	47	10	2.2e-05	0.412422	0.344937
Cell adhesion molecules	149	14	2.7e-11	0.103657	0.0223161
Cell cycle	124	0.042	0.02	0.680722	0.695033
cGMP-PKG signaling pathway	167	690	8.3e-12	0.400071	0.357074
Chagas disease	102	300	1.7e-07	0.586477	0.548915
Chemokine signaling pathway	192	560	1e-13	0.54375	0.478996
Cholesterol metabolism	50	2	0.014	0.210683	0.138743
Cholinergic synapse	113	18	0.00019	0.476576	0.42117
Chronic myeloid leukemia	76	1600	7.1e-06	0.774164	0.753012
Circadian entrainment	97	9.9	5.3e-05	0.430279	0.360702
Citrate cycle (TCA cycle)	30	0.019	2.8e-53	0.193724	0.402085
Colorectal cancer	86	130	0.0043	0.71374	0.698989
Complement and coagulation cascades	85	2.4	0.00022	0.211392	0.103903
Cortisol synthesis and secretion	65	17	6.5e-06	0.379213	0.32352
Cushing syndrome	155	20	0.0068	0.453634	0.433474
Cysteine and methionine metabolism	50	0.043	1.7e-11	0.0475188	0.122505
Cytokine-cytokine receptor interaction	294	3.7	0.019	0.0489099	0.0164638
D-Glutamine and D-glutamate metabolism	5	0.49	0.012	0.0890409	0.104506
Dilated cardiomyopathy	96	17	2.6e-08	0.390382	0.311985
DNA replication	36	0.046	5e-08	0.503864	0.562098
Drug metabolism - other enzymes	60	0.16	0.0002	0.0320604	0.0811561
ECM-receptor interaction	88	3.4	7.5e-06	0.274863	0.153421
EGFR tyrosine kinase inhibitor resistance	79	3400	5e-14	0.718841	0.667856
Endocrine and other factor-regulated calcium reabsorption	53	300	3.3e-17	0.476992	0.409104
Endocrine resistance	95	2300	3.3e-06	0.716218	0.694683
Endocytosis	248	400	3.1e-09	0.504878	0.46808
Epithelial cell signaling in Helicobacter pylori infection	70	31	0.0013	0.587796	0.560708
ErbB signaling pathway	82	9100	5.7e-15	0.743548	0.696897
Estrogen signaling pathway	138	8300	4.4e-12	0.60278	0.563508
Ether lipid metabolism	49	0.15	0.0097	0.0214768	0.0290784
Fanconi anemia pathway	54	0.074	8.5e-10	0.444175	0.52606
Fc epsilon RI signaling pathway	68	150	1.1e-10	0.665625	0.601804
Fc gamma R-mediated phagocytosis	90	760	3.5e-13	0.648378	0.591674
Ferroptosis	41	0.1	0.0035	0.399285	0.408346
Fluid shear stress and atherosclerosis	139	1000	1.5e-06	0.602347	0.578844
Focal adhesion	199	4000	1e-16	0.596422	0.540687
Folate biosynthesis	26	0.12	4.6e-07	0.0680339	0.112855
FoxO signaling pathway	128	62	0.03	0.694853	0.6856
Fructose and mannose metabolism	33	0.26	0.00028	0.211917	0.236728
GABAergic synapse	87	10	7.6e-05	0.369628	0.30957
Gap junction	85	280	1e-09	0.559905	0.505328
Gastric acid secretion	72	41	4.3e-10	0.359552	0.273037
Gastric cancer	149	130	1e-05	0.542811	0.511746
Glioma	75	34000	8.9e-13	0.729507	0.696555
Glutamatergic synapse	114	3	0.027	0.344984	0.273705
Glutathione metabolism	57	0.0028	2e-43	0.0454317	0.216129
Glycine, serine and threonine metabolism	40	0.23	0.0095	0.0261362	0.0640185
Glycolysis / Gluconeogenesis	67	0.024	1.5e-20	0.187902	0.279825
Glycosaminoglycan biosynthesis - chondroitin sulfate / dermatan sulfate	20	6.1	0.03	0.00683985	0.00414336
Glyoxylate and dicarboxylate metabolism	28	0.015	1.8e-34	0.0972646	0.265032
GnRH secretion	64	62	3.3e-11	0.476705	0.39538
GnRH signaling pathway	93	3600	1.2e-14	0.589447	0.538966
Graft-versus-host disease	42	2.9	0.0079	0.0581831	0.0204407
Growth hormone synthesis, secretion and action	119	1600	1.5e-13	0.632861	0.576091
Hedgehog signaling pathway	50	15	0.0002	0.501975	0.48417
Hematopoietic cell lineage	99	5.7	1.2e-07	0.161978	0.047766
Hepatitis B	162	3100	2.5e-06	0.69721	0.67745
Hepatitis C	157	89	0.0058	0.650896	0.638784
Herpes simplex virus 1 infection	498	0.052	0.00035	0.317302	0.331569
HIF-1 signaling pathway	107	17	0.043	0.614085	0.595901
Hippo signaling pathway	157	12	0.034	0.543949	0.534581
Homologous recombination	41	0.03	4.4e-15	0.529651	0.624956
Human cytomegalovirus infection	225	2100	3.9e-08	0.580668	0.54787
Human immunodeficiency virus 1 infection	212	280	0.00048	0.619135	0.597105
Huntington disease	286	0.034	0.0014	0.390765	0.406094
Hypertrophic cardiomyopathy	90	17	4.4e-07	0.428069	0.365255
Inflammatory bowel disease	65	3.4	8.2e-05	0.1847	0.0963851
Inflammatory mediator regulation of TRP channels	100	970	1.5e-14	0.50751	0.44243
Inositol phosphate metabolism	73	7.1	1.4e-07	0.209287	0.0956667
Insulin resistance	108	82	0.0024	0.617799	0.606617
Insulin secretion	86	23	7.8e-12	0.312899	0.196186
Insulin signaling pathway	135	300	2.3e-05	0.637048	0.611483
JAK-STAT signaling pathway	159	16	3.5e-08	0.447012	0.377311
Kaposi sarcoma-associated herpesvirus infection	189	160	0.0008	0.617472	0.597802
Legionellosis	57	26	2.5e-05	0.546253	0.516341
Leishmaniasis	77	37	1.3e-05	0.505634	0.46012
Leukocyte transendothelial migration	114	990	7.8e-15	0.574871	0.516379
Long-term depression	57	33	7.9e-05	0.624426	0.581171
Long-term potentiation	64	51	0.00011	0.637724	0.601417
Longevity regulating pathway - multiple species	60	77	0.0002	0.636681	0.609456
Lysine degradation	63	0.0067	7.5e-27	0.281137	0.371515
Malaria	50	12	2.1e-17	0.270218	0.101875
MAPK signaling pathway	294	600	2.7e-08	0.578401	0.540215
Maturity onset diabetes of the young	26	0.47	0.017	0.184692	0.226939
Measles	139	27	0.016	0.657969	0.643182
Melanogenesis	101	170	4.4e-10	0.430373	0.376231
Melanoma	72	52	1.8e-06	0.623381	0.582287
Mineral absorption	59	3.1	0.019	0.0534628	0.0254343
Mismatch repair	23	0.086	7.4e-06	0.538699	0.590603
Mitophagy - animal	68	37	0.027	0.667023	0.666175
Morphine addiction	91	5	0.0016	0.335956	0.270778
mRNA surveillance pathway	97	0.0098	1.7e-13	0.441157	0.50801
mTOR signaling pathway	155	6.6	0.045	0.460897	0.434136
Natural killer cell mediated cytotoxicity	131	47	6.4e-14	0.461975	0.352677
Neurotrophin signaling pathway	119	3900	3e-07	0.717924	0.694451
NF-kappa B signaling pathway	104	130	1.6e-06	0.638853	0.612857
Nicotinate and nicotinamide metabolism	35	0.069	2e-12	0.0809624	0.175893
Nicotine addiction	40	1.8	0.021	0.212508	0.12183
Nitrogen metabolism	17	0.32	4.3e-05	0.157215	0.202405
NOD-like receptor signaling pathway	181	76	8.3e-05	0.553702	0.540226
Non-homologous end-joining	13	0.013	1.5e-12	0.63617	0.698694
Non-small cell lung cancer	68	2200	2.6e-06	0.74465	0.723366
Nucleotide excision repair	47	0.024	3.6e-13	0.505696	0.580379
Olfactory transduction	447	130	6.6e-17	0.381832	0.294704
One carbon pool by folate	20	0.18	0.008	0.0228211	0.0395172
Osteoclast differentiation	124	1200	3.1e-10	0.643179	0.604562
Oxytocin signaling pathway	154	190	1.6e-08	0.507491	0.461982
p53 signaling pathway	73	0.044	0.00022	0.642878	0.66938
Pancreatic cancer	76	170	0.0047	0.746819	0.736317
Pancreatic secretion	102	5.9	5.8e-07	0.194094	0.0726451
Parathyroid hormone synthesis, secretion and action	106	59	0.00019	0.520466	0.487221
Pathogenic Escherichia coli infection	193	1100	8.9e-08	0.58036	0.553911
Pentose phosphate pathway	30	0.031	3.1e-30	0.140438	0.276368
Peroxisome	83	0.31	0.0029	0.0548048	0.108538
Pertussis	76	250	1.8e-12	0.514994	0.464548
Phagosome	152	39	2.3e-07	0.294072	0.236704
Phenylalanine metabolism	17	0.41	0.0058	0.128198	0.18537
Phosphatidylinositol signaling system	95	43	4.4e-10	0.343712	0.256266
Phospholipase D signaling pathway	148	470	3.4e-18	0.495858	0.408203
Phototransduction	28	4.3	4.7e-06	0.275223	0.171634
PI3K-Akt signaling pathway	352	490	2.7e-09	0.523427	0.477716
Platelet activation	124	3900	4.6e-20	0.537744	0.474893
Platinum drug resistance	73	0.0072	7.1e-07	0.625153	0.634779
Porphyrin and chlorophyll metabolism	42	18	0.041	0.00353342	0.000614197
PPAR signaling pathway	78	0.15	5.6e-07	0.187985	0.22829
Primary bile acid biosynthesis	17	0.17	2e-10	0.10983	0.217452
Primary immunodeficiency	38	8	0.00014	0.432484	0.374863
Progesterone-mediated oocyte maturation	100	34	0.0033	0.62512	0.603072
Prolactin signaling pathway	70	450	4.8e-07	0.681108	0.647219
Prostate cancer	97	32000	4e-13	0.715743	0.68255
Protein digestion and absorption	103	3.4	0.0077	0.0581266	0.0174765
Purine metabolism	130	0.14	0.034	0.0158717	0.0261599
Pyrimidine metabolism	57	0.033	8.5e-12	0.0295793	0.118907
Pyruvate metabolism	39	0.12	3.2e-07	0.0605816	0.131985
Rap1 signaling pathway	207	820	3.7e-17	0.528282	0.453147
Ras signaling pathway	232	270	1.1e-11	0.538172	0.474295
Regulation of actin cytoskeleton	214	870	5.8e-15	0.510311	0.448503
Regulation of lipolysis in adipocytes	57	66	7.8e-12	0.457189	0.383139
Relaxin signaling pathway	127	160	3.4e-08	0.543336	0.488649
Renal cell carcinoma	69	37000	2.3e-11	0.707931	0.682128
Renin-angiotensin system	23	2	0.021	0.0939095	0.0473179
Renin secretion	66	31	6.8e-13	0.332167	0.227326
Rheumatoid arthritis	93	7.1	0.00036	0.0481799	0.0130159
Ribosome biogenesis in eukaryotes	111	0.057	5.9e-06	0.361993	0.413036
RNA degradation	79	0.031	1.3e-08	0.435074	0.481645
RNA polymerase	31	0.39	0.0012	0.269888	0.335387
RNA transport	186	0.023	9.7e-07	0.46357	0.499208
Salivary secretion	93	14	1.3e-12	0.226939	0.106413
Salmonella infection	245	110	0.0014	0.566503	0.549592
Serotonergic synapse	115	5.1	0.0093	0.368936	0.312976
Shigellosis	242	16000	4.6e-07	0.630391	0.614036
Signaling pathways regulating pluripotency of stem cells	143	120	8.9e-06	0.499583	0.470871
Spliceosome	151	0.18	0.012	0.531684	0.568994
Staphylococcus aureus infection	96	2.2	0.016	0.204705	0.125689
Steroid biosynthesis	20	0.077	1.6e-05	0.0159552	0.0633436
Synaptic vesicle cycle	78	4.1	4.5e-06	0.200438	0.118241
Systemic lupus erythematosus	136	2.6	0.017	0.0843253	0.0577473
T cell receptor signaling pathway	104	780	1.4e-11	0.662028	0.610805
Taste transduction	86	5.2	1.3e-07	0.173666	0.0576541
TGF-beta signaling pathway	94	50	1e-06	0.56338	0.538962
Th1 and Th2 cell differentiation	92	5.4	0.0099	0.485744	0.442929
Th17 cell differentiation	107	63	6.6e-07	0.548348	0.509968
Thermogenesis	231	0.13	0.018	0.326197	0.32969
Thiamine metabolism	16	0.5	0.046	0.084479	0.120159
Thyroid cancer	37	0.1	0.047	0.690426	0.692561
Thyroid hormone synthesis	75	15	0.00035	0.400795	0.36147
Tight junction	160	61	0.00014	0.554582	0.528141
TNF signaling pathway	112	49	0.0022	0.626999	0.608105
Toll-like receptor signaling pathway	104	41	3.1e-05	0.581017	0.546602
Toxoplasmosis	112	26	0.0051	0.558991	0.532165
Tryptophan metabolism	42	0.054	1.9e-06	0.0240034	0.075613
Tuberculosis	180	17	0.0057	0.462417	0.434083
Type I diabetes mellitus	43	2.5	0.011	0.0905122	0.0382122
Type II diabetes mellitus	46	180	9.8e-08	0.630348	0.592176
Ubiquinone and other terpenoid-quinone biosynthesis	11	0.17	3.3e-10	0.0689731	0.205765
Ubiquitin mediated proteolysis	136	26	0.022	0.647751	0.647994
Various types of N-glycan biosynthesis	39	0.065	0.03	0.00438284	0.0156855
Vascular smooth muscle contraction	135	420	1.9e-16	0.39416	0.327673
Vasopressin-regulated water reabsorption	35	4.4	0.014	0.475401	0.44587
VEGF signaling pathway	56	1200	2.4e-08	0.696191	0.661127
Vibrio cholerae infection	50	23	1.7e-06	0.390843	0.33974
Viral myocarditis	57	8.6	0.0027	0.40488	0.364428
Vitamin B6 metabolism	6	2.1	0.018	0.0480834	0.0508636
Wnt signaling pathway	160	12	0.03	0.470895	0.460641
Yersinia infection	126	110000	1.7e-15	0.677734	0.640768
